# Supplementary material for: Tetra­kis(μ-acetato-κ2 O:O′)-bis­[(3-pyridine­carboxaldehyde-κN′)]dicopper(II)(Cu—Cu)
Source: Acta Crystallogr Sect E Struct Rep Online. 2012 Oct 10;68(Pt 11):m1339–40. doi: 10.1107/S1600536812041074 (PMC3515103; doi:10.1107/S1600536812041074)
Supplement: Supplementary file 1 [file e-68-m1339-sup1.cif]

##############################################################################
#                                                                            #
# This CIF contains the data in a paper accepted for publication in          #
# Acta Crystallographica Section E. It conforms to the requirements of       #
# Notes for Authors for Acta Crystallographica Section E, and has been       #
# peer reviewed under the auspices of the IUCr Commission on Journals.       #
#                                                                            #
# Full details of the Crystallographic Information File format               #
# are given in the paper "The Crystallographic Information File (CIF):       #
# a New Standard Archive File for Crystallography" by S. R. Hall, F. H.      #
# Allen and I. D. Brown [Acta Cryst. (1991), A47, 655-685].                  #
#                                                                            #
# The current version of the core CIF dictionary is obtainable from          #
# ftp://ftp.iucr.org/pub/cif_core.dic.                                       #
#                                                                            #
# Software is freely available for graphical display of the structure(s)     #
# in this CIF. For information consult the CIF software page                 #
# http://www.iucr.org/resources/cif/software.                                #
#                                                                            #
# This file may be used for bona fide research purposes within the           #
# scientific community so long as proper attribution is given to the journal # 
# article from which it was obtained.                                        #
#                                                                            #
##############################################################################
data_I
_audit_creation_method     SHELXL-97
_chemical_name_systematic
;
Tetrakis(\m-acetato-\k^2^<i>O</i>:<i>O</i>')-bis[(3-pyridinecarboxaldehyde-
\k<i>N</i>')]dicopper(II)(<i>Cu---Cu</i>)
;
_chemical_name_common     ?
_chemical_formula_moiety     'C20 H22 Cu2 N2 O10'
_chemical_formula_sum     'C20 H22 Cu2 N2 O10'
_chemical_formula_iupac     '[Cu2 (C2 H3 O2)4 (C6 H5 N O)]'
_chemical_formula_weight     577.48
_chemical_melting_point     ?
_symmetry_cell_setting     triclinic
_symmetry_space_group_name_H-M     'P -1'
_symmetry_space_group_name_Hall     '-P 1'
loop_
    _symmetry_equiv_pos_site_id
    _symmetry_equiv_pos_as_xyz
    1 x,y,z
    2 -x,-y,-z
_cell_length_a     7.4099(6)
_cell_length_b     8.4298(7)
_cell_length_c     10.0254(8)
_cell_angle_alpha     100.3530(10)
_cell_angle_beta     108.9750(10)
_cell_angle_gamma     98.6790(10)
_cell_volume     567.61(8)
_cell_formula_units_Z     1
_cell_measurement_reflns_used     3727
_cell_measurement_theta_min     2.52
_cell_measurement_theta_max     28.28
_cell_measurement_temperature     100(2)
_exptl_crystal_description     'rectangular prism'
_exptl_crystal_colour     'blue'
_exptl_crystal_size_max     0.48
_exptl_crystal_size_mid     0.21
_exptl_crystal_size_min     0.17
_exptl_crystal_density_diffrn     1.689
_exptl_crystal_density_meas     ?
_exptl_crystal_density_method     'not measured'
_exptl_crystal_F_000     294
_exptl_absorpt_coefficient_mu     1.932
_exptl_absorpt_correction_type     multi-scan
_exptl_absorpt_process_details     '(SADABS; Sheldrick, 1996)'
_exptl_absorpt_correction_T_min     0.4481
_exptl_absorpt_correction_T_max     0.7200
_exptl_special_details
;
Spectroscopic and TGA data for the title compound: IR (KBr, cm^-1^): 3273, 3076,
2935, 2871, 1705, 1615, 1440, 1218, 1035, 690; TGA Calcd. for 2(C~6~H~5~NO):
37.07. Found: 37.53% (303 - 473 K).
;
_diffrn_ambient_temperature     100(2)
_diffrn_radiation_type     MoK\a
_diffrn_radiation_wavelength     0.71073
_diffrn_radiation_source     'fine-focus sealed tube'
_diffrn_radiation_monochromator     graphite
_diffrn_measurement_device_type     'Bruker SMART CCD area-detector'
_diffrn_measurement_method     'phi and omega scans'
_diffrn_detector_area_resol_mean     ?
_diffrn_reflns_number     4118
_diffrn_reflns_av_R_equivalents     0.0182
_diffrn_reflns_av_sigmaI/netI     0.0267
_diffrn_reflns_theta_min     2.22
_diffrn_reflns_theta_max     25.00
_diffrn_reflns_theta_full     25.00
_diffrn_measured_fraction_theta_max     0.994
_diffrn_measured_fraction_theta_full     0.994
_diffrn_reflns_limit_h_min     -8
_diffrn_reflns_limit_h_max     8
_diffrn_reflns_limit_k_min     -8
_diffrn_reflns_limit_k_max     10
_diffrn_reflns_limit_l_min     -11
_diffrn_reflns_limit_l_max     11
_diffrn_standards_number     ?
_diffrn_standards_interval_count     ?
_diffrn_standards_interval_time     ?
_diffrn_standards_decay_%     ?
_refine_special_details
;
Refinement of <i>F</i>^2^ against ALL reflections. The weighted <i>R</i>-factor
<i>wR</i> and goodness of fit <i>S</i> are based on <i>F</i>^2^, conventional
<i>R</i>-factors <i>R</i> are based on <i>F</i>, with <i>F</i> set to zero for
negative <i>F</i>^2^. The threshold expression of <i>F</i>^2^ >
\s(<i>F</i>^2^) is used only for calculating <i>R</i>-factors(gt) <i>etc</i>.
and is not relevant to the choice of reflections for refinement.
<i>R</i>-factors based on <i>F</i>^2^ are statistically about twice as large
as those based on <i>F</i>, and <i>R</i>- factors based on ALL data will be
even larger.
;
_reflns_number_total     1980
_reflns_number_gt     1921
_reflns_threshold_expression     >2sigma(I)
_refine_ls_structure_factor_coef     Fsqd
_refine_ls_matrix_type     full
_refine_ls_R_factor_all     0.0278
_refine_ls_R_factor_gt     0.0271
_refine_ls_wR_factor_gt     0.0676
_refine_ls_wR_factor_ref     0.0681
_refine_ls_goodness_of_fit_ref     1.100
_refine_ls_restrained_S_all     1.100
_refine_ls_number_reflns     1980
_refine_ls_number_parameters     156
_refine_ls_number_restraints     0
_refine_ls_hydrogen_treatment     constr
_refine_ls_weighting_scheme     calc
_refine_ls_weighting_details
         'calc w=1/[\s^2^(Fo^2^)+(0.0297P)^2^+0.5378P] where P=(Fo^2^+2Fc^2^)/3'
_atom_sites_solution_hydrogens     geom
_atom_sites_solution_primary     direct
_atom_sites_solution_secondary     difmap
_refine_ls_shift/su_max     0.001
_refine_ls_shift/su_mean     0.000
_refine_diff_density_max     0.408
_refine_diff_density_min     -0.364
_refine_ls_extinction_method     none
_refine_ls_extinction_coef     ?
loop_
    _atom_type_symbol
    _atom_type_description
    _atom_type_scat_dispersion_real
    _atom_type_scat_dispersion_imag
    _atom_type_scat_source
    'C' 'C' 0.0033 0.0016
                         'International Tables Vol C Tables 4.2.6.8 and 6.1.1.4'
    'H' 'H' 0.0000 0.0000
                         'International Tables Vol C Tables 4.2.6.8 and 6.1.1.4'
    'N' 'N' 0.0061 0.0033
                         'International Tables Vol C Tables 4.2.6.8 and 6.1.1.4'
    'O' 'O' 0.0106 0.0060
                         'International Tables Vol C Tables 4.2.6.8 and 6.1.1.4'
    'Cu' 'Cu' 0.3201 1.2651
                         'International Tables Vol C Tables 4.2.6.8 and 6.1.1.4'
_computing_data_collection     'SMART (Bruker, 2000)'
_computing_cell_refinement     '<i>SAINT-Plus-NT</i> (Bruker, 2001)'
_computing_data_reduction     '<i>SAINT-Plus-NT</i> (Bruker, 2001)'
_computing_structure_solution     'SHELXS-97 (Sheldrick, 2008)'
_computing_structure_refinement     'SHELXL-97 (Sheldrick, 2008)'
_computing_molecular_graphics
       'ORTEP-3 (Farrugia, 2012) and <i>Mercury</i> (Macrae <i>et al.</i> 2008)'
_computing_publication_material     'publCIF (Westrip, 2010)'
loop_
    _atom_site_type_symbol
    _atom_site_label
    _atom_site_fract_x
    _atom_site_fract_y
    _atom_site_fract_z
    _atom_site_U_iso_or_equiv
    _atom_site_thermal_displace_type
    _atom_site_calc_flag
    _atom_site_refinement_flags
    _atom_site_occupancy
    _atom_site_disorder_assembly
    _atom_site_disorder_group
    Cu Cu1 0.56063(4) 0.57222(3) 0.91251(3) 0.01370(10)
                                                      Uani d . 1.000 . .
    O O1 1.1945(3) 0.9402(3) 0.6523(2) 0.0382(7) Uani d . 1.000 . .
    O O2 0.6188(3) 0.3569(2) 0.85203(19) 0.0232(5) Uani d . 1.000 . .
    O O3 0.5192(3) 0.2340(2) 1.00330(18) 0.0216(5) Uani d . 1.000 . .
    O O4 0.2879(2) 0.4870(2) 0.77698(18) 0.0235(5) Uani d . 1.000 . .
    O O5 0.1855(2) 0.3580(2) 0.92442(18) 0.0243(5) Uani d . 1.000 . .
    N N1 0.6613(3) 0.6761(2) 0.7573(2) 0.0155(6) Uani d . 1.000 . .
    C C1 0.8501(4) 0.7380(3) 0.7858(2) 0.0192(7) Uani d . 1.000 . .
    C C2 0.9167(4) 0.8063(3) 0.6899(3) 0.0203(7) Uani d . 1.000 . .
    C C3 0.7811(4) 0.8086(3) 0.5568(3) 0.0215(8) Uani d . 1.000 . .
    C C4 0.5870(4) 0.7427(3) 0.5258(3) 0.0223(7) Uani d . 1.000 . .
    C C5 0.5325(4) 0.6786(3) 0.6284(3) 0.0198(7) Uani d . 1.000 . .
    C C6 1.1288(4) 0.8746(4) 0.7290(3) 0.0306(9) Uani d . 1.000 . .
    C C7 0.5933(3) 0.2365(3) 0.9070(2) 0.0172(7) Uani d . 1.000 . .
    C C8 0.6587(4) 0.0847(3) 0.8539(3) 0.0230(8) Uani d . 1.000 . .
    C C9 0.1593(3) 0.3988(3) 0.8058(2) 0.0168(7) Uani d . 1.000 . .
    C C10 -0.0418(4) 0.3371(3) 0.6896(3) 0.0242(8) Uani d . 1.000 . .
    H H1 0.94130 0.73520 0.87420 0.0230 Uiso c R 1.000 . .
    H H3 0.82120 0.85370 0.49020 0.0260 Uiso c R 1.000 . .
    H H4 0.49320 0.74120 0.43710 0.0270 Uiso c R 1.000 . .
    H H5 0.40040 0.63520 0.60690 0.0240 Uiso c R 1.000 . .
    H H6 1.21540 0.86630 0.81720 0.0370 Uiso c R 1.000 . .
    H H8A 0.58970 0.04310 0.75100 0.0340 Uiso c R 1.000 . .
    H H8B 0.63120 0.00150 0.90290 0.0340 Uiso c R 1.000 . .
    H H8C 0.79690 0.11290 0.87380 0.0340 Uiso c R 1.000 . .
    H H10A -0.06390 0.22020 0.65090 0.0360 Uiso c R 1.000 . .
    H H10B -0.05110 0.39310 0.61300 0.0360 Uiso c R 1.000 . .
    H H10C -0.13850 0.35880 0.73070 0.0360 Uiso c R 1.000 . .
loop_
    _atom_site_aniso_label
    _atom_site_aniso_U_11
    _atom_site_aniso_U_22
    _atom_site_aniso_U_33
    _atom_site_aniso_U_12
    _atom_site_aniso_U_13
    _atom_site_aniso_U_23
    Cu1 0.0144(2) 0.0153(2) 0.0134(2) 0.00350(10)
                                                0.00660(10)
                                                          0.00510(10)
    O1 0.0245(10) 0.0576(14) 0.0370(11) 0.0009(9) 0.0121(9) 0.0276(10)
    O2 0.0356(10) 0.0191(9) 0.0269(9) 0.0118(8) 0.0217(8) 0.0106(7)
    O3 0.0309(10) 0.0186(9) 0.0244(9) 0.0100(7) 0.0174(8) 0.0096(7)
    O4 0.0165(9) 0.0326(10) 0.0188(8) -0.0007(8) 0.0039(7) 0.0096(7)
    O5 0.0168(9) 0.0343(10) 0.0200(9) 0.0000(7) 0.0050(7) 0.0103(8)
    N1 0.0195(10) 0.0129(10) 0.0157(9) 0.0028(8) 0.0083(8) 0.0042(8)
    C1 0.0222(13) 0.0214(12) 0.0162(11) 0.0070(10) 0.0069(10) 0.0085(9)
    C2 0.0211(13) 0.0213(13) 0.0226(12) 0.0068(10) 0.0102(10) 0.0096(10)
    C3 0.0266(14) 0.0243(13) 0.0180(12) 0.0052(11) 0.0125(11) 0.0079(10)
    C4 0.0231(13) 0.0276(14) 0.0146(11) 0.0042(11) 0.0042(10) 0.0072(10)
    C5 0.0194(12) 0.0199(12) 0.0190(12) 0.0018(10) 0.0072(10) 0.0042(10)
    C6 0.0220(14) 0.0439(17) 0.0291(14) 0.0053(12) 0.0082(12) 0.0202(13)
    C7 0.0139(11) 0.0195(12) 0.0154(11) 0.0018(9) 0.0029(9) 0.0033(9)
    C8 0.0263(14) 0.0195(13) 0.0260(13) 0.0067(10) 0.0128(11) 0.0051(10)
    C9 0.0161(12) 0.0176(12) 0.0166(11) 0.0048(10) 0.0068(10) 0.0018(9)
    C10 0.0187(13) 0.0334(15) 0.0181(12) 0.0028(11) 0.0053(10) 0.0053(10)
_geom_special_details
;
 Bond distances, angles etc. have been calculated using the
 rounded fractional coordinates. All su's are estimated
 from the variances of the (full) variance-covariance matrix.
 The cell esds are taken into account in the estimation of
 distances, angles and torsion angles
;
loop_
    _geom_bond_atom_site_label_1
    _geom_bond_atom_site_label_2
    _geom_bond_site_symmetry_1
    _geom_bond_site_symmetry_2
    _geom_bond_distance
    _geom_bond_publ_flag
    Cu1 O2 . . 1.9643(19) no
    Cu1 O4 . . 1.9677(17) no
    Cu1 N1 . . 2.189(2) no
    Cu1 O3 . 2_667 1.9625(19) no
    Cu1 O5 . 2_667 1.9692(17) no
    O1 C6 . . 1.204(4) no
    O2 C7 . . 1.257(3) no
    O3 C7 . . 1.258(3) no
    O4 C9 . . 1.260(3) no
    O5 C9 . . 1.260(3) no
    N1 C1 . . 1.333(4) no
    N1 C5 . . 1.340(3) no
    C1 C2 . . 1.386(4) no
    C2 C3 . . 1.391(4) no
    C2 C6 . . 1.483(4) no
    C3 C4 . . 1.371(4) no
    C4 C5 . . 1.385(4) no
    C7 C8 . . 1.505(4) no
    C9 C10 . . 1.506(4) no
    C1 H1 . . 0.9300 no
    C3 H3 . . 0.9300 no
    C4 H4 . . 0.9300 no
    C5 H5 . . 0.9300 no
    C6 H6 . . 0.9300 no
    C8 H8A . . 0.9600 no
    C8 H8B . . 0.9600 no
    C8 H8C . . 0.9600 no
    C10 H10A . . 0.9600 no
    C10 H10B . . 0.9600 no
    C10 H10C . . 0.9600 no
loop_
    _geom_angle_atom_site_label_1
    _geom_angle_atom_site_label_2
    _geom_angle_atom_site_label_3
    _geom_angle_site_symmetry_1
    _geom_angle_site_symmetry_2
    _geom_angle_site_symmetry_3
    _geom_angle
    _geom_angle_publ_flag
    O2 Cu1 O4 . . . 89.70(8) no
    O2 Cu1 N1 . . . 92.99(8) no
    O2 Cu1 O3 . . 2_667 168.80(8) no
    O2 Cu1 O5 . . 2_667 90.47(8) no
    O4 Cu1 N1 . . . 94.72(7) no
    O3 Cu1 O4 2_667 . . 88.36(8) no
    O4 Cu1 O5 . . 2_667 168.89(7) no
    O3 Cu1 N1 2_667 . . 98.16(7) no
    O5 Cu1 N1 2_667 . . 96.36(7) no
    O3 Cu1 O5 2_667 . 2_667 89.32(8) no
    Cu1 O2 C7 . . . 124.41(17) no
    Cu1 O3 C7 2_667 . . 121.63(16) no
    Cu1 O4 C9 . . . 123.33(14) no
    Cu1 O5 C9 2_667 . . 122.48(15) no
    Cu1 N1 C1 . . . 122.12(14) no
    Cu1 N1 C5 . . . 120.33(19) no
    C1 N1 C5 . . . 117.6(2) no
    N1 C1 C2 . . . 123.1(2) no
    C1 C2 C3 . . . 118.7(3) no
    C1 C2 C6 . . . 120.3(3) no
    C3 C2 C6 . . . 121.0(3) no
    C2 C3 C4 . . . 118.6(3) no
    C3 C4 C5 . . . 119.1(3) no
    N1 C5 C4 . . . 123.1(3) no
    O1 C6 C2 . . . 123.3(3) no
    O2 C7 O3 . . . 125.1(2) no
    O2 C7 C8 . . . 117.1(2) no
    O3 C7 C8 . . . 117.9(2) no
    O4 C9 O5 . . . 125.2(2) no
    O4 C9 C10 . . . 117.59(19) no
    O5 C9 C10 . . . 117.3(2) no
    N1 C1 H1 . . . 118.00 no
    C2 C1 H1 . . . 119.00 no
    C2 C3 H3 . . . 121.00 no
    C4 C3 H3 . . . 121.00 no
    C3 C4 H4 . . . 120.00 no
    C5 C4 H4 . . . 120.00 no
    N1 C5 H5 . . . 118.00 no
    C4 C5 H5 . . . 119.00 no
    O1 C6 H6 . . . 118.00 no
    C2 C6 H6 . . . 118.00 no
    C7 C8 H8A . . . 109.00 no
    C7 C8 H8B . . . 110.00 no
    C7 C8 H8C . . . 109.00 no
    H8A C8 H8B . . . 109.00 no
    H8A C8 H8C . . . 109.00 no
    H8B C8 H8C . . . 110.00 no
    C9 C10 H10A . . . 109.00 no
    C9 C10 H10B . . . 109.00 no
    C9 C10 H10C . . . 110.00 no
    H10A C10 H10B . . . 109.00 no
    H10A C10 H10C . . . 110.00 no
    H10B C10 H10C . . . 109.00 no
loop_
    _geom_torsion_atom_site_label_1
    _geom_torsion_atom_site_label_2
    _geom_torsion_atom_site_label_3
    _geom_torsion_atom_site_label_4
    _geom_torsion_site_symmetry_1
    _geom_torsion_site_symmetry_2
    _geom_torsion_site_symmetry_3
    _geom_torsion_site_symmetry_4
    _geom_torsion
    _geom_torsion_publ_flag
    O2 Cu1 N1 C1 . . . . -82.47(19) no
    O2 Cu1 N1 C5 . . . . 97.24(19) no
    O4 Cu1 N1 C1 . . . . -172.41(18) no
    O4 Cu1 N1 C5 . . . . 7.30(19) no
    O3 Cu1 N1 C1 2_667 . . . 98.57(19) no
    O3 Cu1 N1 C5 2_667 . . . -81.72(19) no
    O5 Cu1 N1 C1 2_667 . . . 8.34(19) no
    O5 Cu1 N1 C5 2_667 . . . -171.95(18) no
    O4 Cu1 O2 C7 . . . . -86.4(2) no
    N1 Cu1 O2 C7 . . . . 178.9(2) no
    O5 Cu1 O2 C7 2_667 . . . 82.5(2) no
    O5 Cu1 O3 C7 . 2_667 . . 85.16(19) no
    O4 Cu1 O3 C7 2_667 2_667 . . -83.97(19) no
    N1 Cu1 O3 C7 2_667 2_667 . . -178.51(18) no
    O2 Cu1 O4 C9 . . . . 80.85(19) no
    N1 Cu1 O4 C9 . . . . 173.83(18) no
    O3 Cu1 O4 C9 2_667 . . . -88.12(19) no
    O3 Cu1 O5 C9 . 2_667 . . -86.94(19) no
    O2 Cu1 O5 C9 2_667 2_667 . . 81.86(19) no
    N1 Cu1 O5 C9 2_667 2_667 . . 174.92(18) no
    Cu1 O2 C7 C8 . . . . -176.00(17) no
    Cu1 O2 C7 O3 . . . . 3.4(3) no
    Cu1 O3 C7 O2 2_667 . . . -2.2(3) no
    Cu1 O3 C7 C8 2_667 . . . 177.20(17) no
    Cu1 O4 C9 O5 . . . . 2.2(3) no
    Cu1 O4 C9 C10 . . . . -177.83(16) no
    Cu1 O5 C9 O4 2_667 . . . -0.1(3) no
    Cu1 O5 C9 C10 2_667 . . . 179.91(17) no
    Cu1 N1 C1 C2 . . . . -179.13(19) no
    C5 N1 C1 C2 . . . . 1.2(4) no
    Cu1 N1 C5 C4 . . . . 179.93(19) no
    C1 N1 C5 C4 . . . . -0.4(4) no
    N1 C1 C2 C6 . . . . 179.4(2) no
    N1 C1 C2 C3 . . . . -0.9(4) no
    C1 C2 C6 O1 . . . . -177.5(3) no
    C6 C2 C3 C4 . . . . 179.5(3) no
    C1 C2 C3 C4 . . . . -0.2(4) no
    C3 C2 C6 O1 . . . . 2.8(5) no
    C2 C3 C4 C5 . . . . 0.9(4) no
    C3 C4 C5 N1 . . . . -0.7(4) no
loop_
    _geom_hbond_atom_site_label_D
    _geom_hbond_atom_site_label_H
    _geom_hbond_atom_site_label_A
    _geom_hbond_site_symmetry_A
    _geom_hbond_distance_DH
    _geom_hbond_distance_HA
    _geom_hbond_distance_DA
    _geom_hbond_angle_DHA
    _geom_hbond_publ_flag
    C3 H3 O1 2_776 0.93 2.43 3.262(4) 148 yes
    C6 H6 O3 2_767 0.93 2.56 3.449(4) 159 yes
    C8 H8B O3 2_657 0.96 2.60 3.542(3) 168 yes
    C10 H10C O2 1_455 0.96 2.48 3.420(4) 167 yes
data_New_Global_Publ_Block
_journal_date_recd_electronic     2012-09-27
_journal_date_accepted     2012-09-30
_journal_name_full     'Acta Crystallographica, Section E'
_journal_year     2012
_journal_volume     68
_journal_issue     11
_journal_page_first     m1339
_journal_page_last     m1340
_journal_paper_category     QM
_journal_paper_doi     10.1107/S1600536812041074
_journal_coeditor_code     SU2505
_publ_contact_author_name     'Jose J. Campos-Gaxiola*'
_publ_contact_author_address
;
Facultad de Ingenieria Mochis, Universidad Autonoma de Sinaloa, Fuente Poseidon
y Prol. A. Flores S/N, C.P.81223, C.U. Los Mochis, Sinaloa, Mexico.
;
_publ_contact_author_email     'gaxiolajose@yahoo.com.mx'
_publ_contact_author_fax     '(52) 668 8127641'
_publ_contact_author_phone     '(52) 668 8127641'
_publ_section_title
;\
Tetrakis(\m-acetato-\k^2^<i>O</i>:<i>O</i>')-bis[(3-pyridinecarboxaldehyde-\
\k<i>N</i>')]dicopper(II)(<i>Cu---Cu</i>)
;
loop_
    _publ_author_name
    _publ_author_footnote
    _publ_author_address
    'Cruz-Enriquez, Adriana' .
;
Facultad de Ingenieria Mochis, Universidad Autonoma de Sinaloa,
Fuente Poseidon y Prol. A. Flores S/N, CP 81223, C.U. Los Mochis, Sinaloa,
 Mexico
;
    'Baez-Castro, Alberto' .
;
Facultad de Ingenieria Mochis, Universidad Autonoma de Sinaloa,
Fuente Poseidon y Prol. A. Flores S/N, CP 81223, C.U. Los Mochis, Sinaloa,
 Mexico
;
    'H\"opfl, Herbert' .
;
Centro de Investigaciones Quimicas, Universidad Autonoma del Estado de Morelos,
Av. Universidad 1001, CP 62210, Cuernavaca, Morelos, Mexico
;
    'Parra-Hake, Miguel' .
;
Centro de Graduados del Instituto Tecnologico de Tijuana,
Blvd. Industrial S/N Col. Otay, CP 22500, Tijuana, B.C., Mexico
;
    'Campos-Gaxiola, Jose J.' .
;
Facultad de Ingenieria Mochis, Universidad Autonoma de Sinaloa,
Fuente Poseidon y Prol. A. Flores S/N, CP 81223, C.U. Los Mochis, Sinaloa,
 Mexico
;
_publ_section_synopsis     .
