# Supplementary material for: Tetra­kis(μ-acetato-κ2 O:O′)-bis­[(3-pyridine­carboxaldehyde-κN′)]dicopper(II)(Cu—Cu)
Source: Acta Crystallogr Sect E Struct Rep Online. 2012 Oct 10;68(Pt 11):m1339–40. doi: 10.1107/S1600536812041074 (PMC3515103; doi:10.1107/S1600536812041074)
Supplement: Supplementary file 2 [file e-68-m1339-Isup2.hkl]

# 
# h,k,l, Fc-squared, Fo-squared, sigma(Fo-squared) and status flag 
# 
data_I
_shelx_title ' j4campm in P-1' 
_shelx_refln_list_code          4 
_shelx_F_calc_maximum      134.87 
_exptl_crystal_F_000       294.00 
_reflns_d_resolution_high  0.8410 
 
loop_ 
 _symmetry_equiv_pos_as_xyz 
 'x, y, z' 
 '-x, -y, -z' 
 
_cell_length_a     7.4099 
_cell_length_b     8.4298 
_cell_length_c    10.0254 
_cell_angle_alpha 100.353 
_cell_angle_beta  108.975 
_cell_angle_gamma  98.679 
 
_shelx_F_squared_multiplier     1.000 
 
loop_ 
 _refln_index_h 
 _refln_index_k 
 _refln_index_l 
 _refln_F_squared_calc 
 _refln_F_squared_meas 
 _refln_F_squared_sigma 
 _refln_observed_status 
   1   0   0     4693.75     4857.25    136.75 o 
   2   0   0      668.15      632.93     16.38 o 
   3   0   0     1524.80     1535.42     29.74 o 
   4   0   0      123.81      138.47     10.69 o 
   5   0   0      316.36      308.15     20.76 o 
   6   0   0       59.45       62.07      4.04 o 
   7   0   0      263.36      267.78      9.80 o 
   8   0   0      427.89      423.38     13.84 o 
  -8   1   0      166.66      167.32      7.73 o 
  -7   1   0      191.19      197.70      8.11 o 
  -6   1   0        2.30        2.62      1.77 o 
  -5   1   0        4.51        3.34      1.23 o 
  -4   1   0      673.60      669.37     15.19 o 
  -3   1   0      134.13      120.48      5.01 o 
  -2   1   0      729.63      679.77     10.67 o 
  -1   1   0     7093.83     7262.14    132.79 o 
   0   1   0     4455.70     4443.33    216.67 o 
   1   1   0      597.64      623.46      9.58 o 
   2   1   0     1354.16     1478.83     22.05 o 
   3   1   0        0.68        6.22      1.17 o 
   4   1   0      310.05      296.59      8.50 o 
   5   1   0      193.45      207.22      7.34 o 
   6   1   0      513.11      543.81     27.91 o 
   7   1   0      842.21      815.99     20.96 o 
  -8   2   0       86.37       91.32      5.30 o 
  -7   2   0        8.46       11.95      2.34 o 
  -6   2   0      240.96      231.92      8.26 o 
  -5   2   0       37.80       37.13      3.57 o 
  -4   2   0     2578.91     2742.92     41.27 o 
  -3   2   0      297.66      269.84      5.39 o 
  -2   2   0        5.68       14.06      1.76 o 
  -1   2   0     3730.37     3774.54     80.79 o 
   0   2   0      303.27      328.84      5.48 o 
   1   2   0     1144.31     1239.57     18.61 o 
   2   2   0      709.24      841.63     13.44 o 
   3   2   0      478.69      501.22     11.27 o 
   4   2   0     1103.30     1005.06    116.47 o 
   5   2   0      107.99      106.23      5.01 o 
   6   2   0      650.98      642.34     16.90 o 
   7   2   0      770.80      759.46     37.50 o 
  -8   3   0        8.86       15.04      4.06 o 
  -7   3   0       12.07       14.82      2.37 o 
  -6   3   0       91.94       88.91      4.67 o 
  -5   3   0     2167.39     2198.63     43.24 o 
  -4   3   0     2326.00     2461.19     37.03 o 
  -3   3   0     1287.23     1286.91     20.16 o 
  -2   3   0      991.74      981.96     15.50 o 
  -1   3   0       48.56       59.67      1.80 o 
   0   3   0      115.47      128.46      2.91 o 
   1   3   0        6.56        9.94      0.68 o 
   2   3   0      869.00      915.83     14.87 o 
   3   3   0      552.53      521.19     10.91 o 
   4   3   0      562.39      543.86     24.30 o 
   5   3   0      320.27      328.69     10.06 o 
   6   3   0      893.49      852.59     29.96 o 
   7   3   0      233.33      254.72     14.30 o 
  -8   4   0       21.31       28.78      5.53 o 
  -7   4   0       34.04       34.59      4.93 o 
  -6   4   0       30.03       27.56      4.10 o 
  -5   4   0     1400.41     1426.57     27.47 o 
  -4   4   0     1644.96     1679.08     26.41 o 
  -3   4   0      698.57      727.77     12.96 o 
  -2   4   0      319.31      286.69      5.84 o 
  -1   4   0     1542.22     1536.60     23.43 o 
   0   4   0      135.42      128.07      3.05 o 
   1   4   0      389.26      381.43      7.11 o 
   2   4   0      127.75      116.81      5.06 o 
   3   4   0      758.57      735.26     13.05 o 
   4   4   0      227.57      241.62     11.79 o 
   5   4   0      215.43      218.81     11.85 o 
   6   4   0      120.03      123.13      9.02 o 
  -7   5   0       41.86       51.62      6.02 o 
  -6   5   0      829.93      819.10     29.62 o 
  -5   5   0      884.65      931.75     20.65 o 
  -4   5   0      176.93      179.40      4.89 o 
  -3   5   0      101.46       94.58      3.12 o 
  -2   5   0       13.12       13.65      1.23 o 
  -1   5   0       88.61       80.56      2.54 o 
   0   5   0      362.19      359.83     15.31 o 
   1   5   0      364.23      328.52      8.89 o 
   2   5   0     1174.78     1165.68     28.50 o 
   3   5   0     1627.84     1740.04     62.22 o 
   4   5   0      112.81      120.55      8.23 o 
   5   5   0       19.09       30.98      4.25 o 
   6   5   0        0.43        2.72      2.15 o 
  -7   6   0      537.00      539.66     23.46 o 
  -6   6   0      268.38      273.76     14.32 o 
  -5   6   0      442.35      465.84     12.79 o 
  -4   6   0      208.29      217.41      7.53 o 
  -3   6   0       43.28       50.33      3.14 o 
  -2   6   0        0.88        3.15      1.84 o 
  -1   6   0      579.09      560.49     17.71 o 
   0   6   0      637.63      619.46     19.88 o 
   1   6   0     1095.11     1113.95     33.01 o 
   2   6   0     1741.01     1831.85     36.07 o 
   3   6   0      793.32      746.41     25.90 o 
   4   6   0       13.02       18.48      3.85 o 
   5   6   0        0.67        2.14      2.33 o 
  -7   7   0      426.25      432.63     20.37 o 
  -6   7   0      222.11      221.04     12.53 o 
  -5   7   0       48.43       50.05      3.42 o 
  -4   7   0       35.13       37.80      4.64 o 
  -3   7   0      185.69      153.92      9.46 o 
  -2   7   0      141.43      135.20      8.86 o 
  -1   7   0      163.63      161.08      6.10 o 
   0   7   0       38.25       42.28      3.80 o 
   1   7   0      489.24      472.76     12.78 o 
   2   7   0      655.08      661.37     26.81 o 
   3   7   0      115.20      104.52      7.64 o 
   4   7   0       21.94       20.82      4.18 o 
  -5   8   0        8.47       18.66      3.81 o 
  -4   8   0      309.23      285.25     14.39 o 
  -3   8   0      417.84      409.12     18.17 o 
  -2   8   0      491.27      469.16     19.83 o 
  -1   8   0      442.63      471.81     19.83 o 
   0   8   0      200.35      208.18      7.77 o 
   1   8   0       53.53       60.60      5.17 o 
   2   8   0       11.19       14.01      2.48 o 
   3   8   0       99.78      105.93      8.03 o 
  -5   9   0      197.20      219.79     12.71 o 
  -4   9   0      270.22      315.05     16.21 o 
  -3   9   0      425.78      437.38     19.90 o 
  -2   9   0      686.70      655.14     25.99 o 
  -1   9   0      541.34      527.85     22.44 o 
   0   9   0      206.48      222.43     13.12 o 
   1   9   0       61.50       66.42      6.44 o 
  -2  -9   1      327.12      345.89     16.65 o 
  -1  -9   1       52.66       53.90      5.77 o 
   0  -9   1        0.22       -0.21      1.73 o 
   1  -9   1      162.35      177.63     11.62 o 
   2  -9   1      562.58      509.80     21.95 o 
   3  -9   1      741.58      773.94     28.99 o 
   4  -9   1      277.47      289.13     15.31 o 
  -3  -8   1      209.07      236.47     12.66 o 
  -2  -8   1       43.99       55.92      9.35 o 
  -1  -8   1       32.88       37.64      3.41 o 
   0  -8   1       21.67       25.74      5.03 o 
   1  -8   1      525.51      504.17     20.69 o 
   2  -8   1      648.66      614.73     23.66 o 
   3  -8   1      511.96      536.97     21.59 o 
   4  -8   1      119.03      133.21      9.11 o 
   5  -8   1      243.48      258.10     13.24 o 
  -4  -7   1      132.97      139.03      9.36 o 
  -3  -7   1       59.56       63.22      5.81 o 
  -2  -7   1      149.38      165.43     13.91 o 
  -1  -7   1      155.74      161.64     10.87 o 
   0  -7   1      431.68      467.45     18.17 o 
   1  -7   1      444.70      409.47     17.09 o 
   2  -7   1      135.53      126.94      8.58 o 
   3  -7   1       46.00       48.66      5.19 o 
   4  -7   1      271.31      288.08     11.67 o 
   5  -7   1       40.31       48.54      3.45 o 
   6  -7   1        3.48        3.55      1.68 o 
  -5  -6   1       14.99       15.73      3.73 o 
  -4  -6   1       55.51       56.43      5.51 o 
  -3  -6   1      353.82      371.30     13.53 o 
  -2  -6   1      769.72      801.27     18.23 o 
  -1  -6   1     1029.69     1026.77     31.25 o 
   0  -6   1     2045.90     2160.48     57.20 o 
   1  -6   1     1275.99     1254.14     37.26 o 
   2  -6   1      869.98      866.83     19.03 o 
   3  -6   1      161.60      168.60      6.30 o 
   4  -6   1       13.13       19.84      2.59 o 
   5  -6   1       34.16       32.51      2.82 o 
   6  -6   1        1.26        3.28      2.21 o 
   7  -6   1      206.09      230.57     14.12 o 
  -6  -5   1       20.67       25.41      4.84 o 
  -5  -5   1      241.58      241.96     12.75 o 
  -4  -5   1       63.56       70.80      6.02 o 
  -3  -5   1      773.73      802.79     17.88 o 
  -2  -5   1     1252.10     1332.47     26.64 o 
  -1  -5   1      841.71      847.27     24.29 o 
   0  -5   1     1832.10     1836.13     33.33 o 
   1  -5   1      913.55      870.22     20.74 o 
   2  -5   1      593.58      573.73     10.28 o 
   3  -5   1      463.55      468.67     12.84 o 
   4  -5   1       69.67       77.33      5.82 o 
   5  -5   1      276.45      271.11      8.51 o 
   6  -5   1      167.80      163.98     10.86 o 
   7  -5   1      673.62      655.51     27.24 o 
  -6  -4   1        6.67        6.97      2.54 o 
  -5  -4   1       24.92       22.81      4.36 o 
  -4  -4   1      445.33      461.92     16.65 o 
  -3  -4   1     1064.13     1115.09     18.45 o 
  -2  -4   1      585.71      541.22      9.85 o 
  -1  -4   1      274.43      226.63      8.05 o 
   0  -4   1      700.90      715.63     17.36 o 
   1  -4   1      132.58      125.35      3.12 o 
   2  -4   1       55.29       55.46      3.94 o 
   3  -4   1     1084.53     1158.74     18.65 o 
   4  -4   1     1585.43     1628.08     29.76 o 
   5  -4   1      595.95      581.20     22.35 o 
   6  -4   1     1378.00     1359.82     44.37 o 
   7  -4   1      157.58      169.26     11.58 o 
  -7  -3   1       14.30       21.64      4.55 o 
  -6  -3   1        1.71        5.50      1.54 o 
  -5  -3   1      298.31      290.06      9.23 o 
  -4  -3   1     2915.18     3070.98     83.17 o 
  -3  -3   1     1731.69     1815.68     27.81 o 
  -2  -3   1       23.14       14.63      1.20 o 
  -1  -3   1      351.58      326.87      6.06 o 
   0  -3   1        4.06        5.94      0.52 o 
   1  -3   1      101.35      105.71      2.50 o 
   2  -3   1       49.89       37.90      1.47 o 
   3  -3   1      543.03      556.74      9.81 o 
   4  -3   1     3641.52     3822.93     56.05 o 
   5  -3   1     2152.48     2227.12     43.76 o 
   6  -3   1      512.64      490.52     20.82 o 
   7  -3   1       96.96      103.26      8.63 o 
   8  -3   1       52.50       59.13      6.78 o 
  -7  -2   1      193.73      205.59      9.75 o 
  -6  -2   1      392.96      362.24     12.29 o 
  -5  -2   1     1039.25     1018.37     32.10 o 
  -4  -2   1     1835.17     1821.15     63.84 o 
  -3  -2   1      408.27      348.06      6.62 o 
  -2  -2   1      926.51      912.00     14.33 o 
  -1  -2   1      841.99      851.84     13.15 o 
   0  -2   1     1692.16     1837.02     26.78 o 
   1  -2   1     1517.74     1750.17     25.68 o 
   2  -2   1      262.81      252.91      4.83 o 
   3  -2   1     1269.22     1267.50     19.64 o 
   4  -2   1     1001.29     1012.32     34.14 o 
   5  -2   1      312.05      318.33      9.46 o 
   6  -2   1       28.22       31.32      2.83 o 
   7  -2   1       37.06       41.44      3.35 o 
   8  -2   1        1.59        2.56      1.73 o 
  -8  -1   1      173.82      178.13      8.09 o 
  -7  -1   1      527.24      505.83     26.21 o 
  -6  -1   1      312.68      290.55      9.69 o 
  -5  -1   1     1440.35     1412.62     29.66 o 
  -4  -1   1      914.80      875.68     19.18 o 
  -3  -1   1      315.15      320.89      5.91 o 
  -2  -1   1      268.48      287.35      5.14 o 
  -1  -1   1      540.62      557.34      8.65 o 
   0  -1   1     1123.86     1211.41     29.59 o 
   1  -1   1      339.62      359.09      5.84 o 
   2  -1   1       19.14       39.04      2.28 o 
   3  -1   1     1367.59     1410.68     21.46 o 
   4  -1   1      949.21      918.84     19.88 o 
   5  -1   1       40.54       40.58      3.03 o 
   6  -1   1        0.37        2.85      1.30 o 
   7  -1   1        3.41        6.45      1.76 o 
  -8   0   1      392.91      397.39     16.25 o 
  -7   0   1      461.10      439.61     20.14 o 
  -6   0   1       69.01       77.37      7.85 o 
  -5   0   1      652.36      619.83     21.01 o 
  -4   0   1      142.36      130.54      4.97 o 
  -3   0   1     1876.29     2118.84     36.60 o 
  -2   0   1      488.77      534.56      8.54 o 
  -1   0   1     2293.41     2463.60     35.25 o 
   0   0   1     3831.40     4136.45     58.88 o 
   1   0   1     6104.66     6532.81     92.45 o 
   2   0   1     5514.10     5888.89     83.77 o 
   3   0   1     4369.40     4698.20     85.43 o 
   4   0   1        5.84        6.58      2.20 o 
   5   0   1       86.01       84.54      4.42 o 
   6   0   1       15.84       14.29      2.37 o 
   7   0   1      122.16      131.02      9.67 o 
  -8   1   1      647.66      618.68     17.64 o 
  -7   1   1      189.06      197.77      8.03 o 
  -6   1   1      148.47      149.98      8.49 o 
  -5   1   1      352.44      322.79      9.45 o 
  -4   1   1      436.04      500.39     23.11 o 
  -3   1   1      125.24      107.82      2.73 o 
  -2   1   1      338.97      398.99      6.77 o 
  -1   1   1      505.08      519.45      8.14 o 
   0   1   1     6813.66     6808.03    115.71 o 
   1   1   1     1474.16     1543.28     22.68 o 
   2   1   1     1561.31     1604.49     23.92 o 
   3   1   1     3773.43     4059.83     58.69 o 
   4   1   1      178.56      168.25      6.01 o 
   5   1   1       10.19       11.78      1.97 o 
   6   1   1      189.11      185.64     10.57 o 
   7   1   1      327.61      315.75     27.73 o 
  -8   2   1      433.41      444.14     20.43 o 
  -7   2   1       55.90       55.96      3.96 o 
  -6   2   1      181.08      181.22      7.05 o 
  -5   2   1       77.48       63.47      3.61 o 
  -4   2   1      384.54      387.93      7.50 o 
  -3   2   1        3.85        5.58      0.76 o 
  -2   2   1      448.55      362.17      6.50 o 
  -1   2   1    18188.90    17192.21    241.49 o 
   0   2   1      191.90      173.40      4.40 o 
   1   2   1       70.58       46.83      1.73 o 
   2   2   1     1078.42     1144.31     17.86 o 
   3   2   1      282.27      307.72      7.28 o 
   4   2   1       49.29       48.63      3.20 o 
   5   2   1       97.74      100.43      4.94 o 
   6   2   1      352.11      355.69     11.35 o 
   7   2   1      410.73      409.24     18.77 o 
  -8   3   1      199.10      202.94     13.05 o 
  -7   3   1       28.16       30.79      2.93 o 
  -6   3   1        1.49        2.36      1.19 o 
  -5   3   1      596.24      592.44     14.82 o 
  -4   3   1     2246.90     2339.45     35.44 o 
  -3   3   1     2878.61     2917.93     43.09 o 
  -2   3   1     7373.17     7924.69    112.72 o 
  -1   3   1     6952.31     7233.40    102.87 o 
   0   3   1       15.48        5.66      0.99 o 
   1   3   1        4.40        6.64      1.37 o 
   2   3   1        3.94        9.71      2.21 o 
   3   3   1      441.58      465.87     14.65 o 
   4   3   1      157.86      158.29      5.98 o 
   5   3   1      499.07      498.49     19.67 o 
   6   3   1      709.48      723.97     26.82 o 
  -8   4   1        4.32        6.51      2.44 o 
  -7   4   1       53.62       56.94      6.11 o 
  -6   4   1       60.92       63.30      3.92 o 
  -5   4   1     1273.14     1286.95     25.59 o 
  -4   4   1      366.56      352.29      7.54 o 
  -3   4   1     1021.18     1009.59     16.71 o 
  -2   4   1     8165.60     8620.39    122.86 o 
  -1   4   1      203.51      187.96      4.08 o 
   0   4   1       22.12       19.04      1.83 o 
   1   4   1        4.02        1.94      0.90 o 
   2   4   1      602.30      633.86     14.24 o 
   3   4   1      584.15      582.43     13.52 o 
   4   4   1       19.68       25.56      3.64 o 
   5   4   1      323.54      330.96     15.57 o 
   6   4   1      550.81      526.06     22.09 o 
  -8   5   1       17.31       17.87      4.01 o 
  -7   5   1       25.15       34.34      4.71 o 
  -6   5   1      370.60      367.52     16.70 o 
  -5   5   1      487.01      515.93     12.51 o 
  -4   5   1      371.24      365.33      7.97 o 
  -3   5   1      386.06      385.68      7.95 o 
  -2   5   1       17.33       14.19      1.46 o 
  -1   5   1       91.64       98.30      4.09 o 
   0   5   1       24.63       26.52      2.23 o 
   1   5   1      779.99      776.47     17.10 o 
   2   5   1      569.28      597.14     16.93 o 
   3   5   1      302.86      295.54     13.33 o 
   4   5   1      233.07      243.76     12.59 o 
   5   5   1      619.32      559.22     22.76 o 
  -7   6   1       14.97       30.42      5.56 o 
  -6   6   1      742.67      772.88     28.04 o 
  -5   6   1      228.30      254.01      8.51 o 
  -4   6   1       35.66       42.24      2.27 o 
  -3   6   1      115.98      110.38      7.86 o 
  -2   6   1       40.34       41.22      3.68 o 
  -1   6   1       64.57       63.76      3.54 o 
   0   6   1      229.35      184.03      8.76 o 
   1   6   1      504.86      523.71     13.26 o 
   2   6   1     1018.33     1043.43     25.37 o 
   3   6   1      348.50      342.43     15.32 o 
   4   6   1      447.47      463.94     19.74 o 
  -7   7   1      567.97      587.80     24.28 o 
  -5   7   1      279.01      307.18     14.12 o 
  -4   7   1       83.44       91.28      7.06 o 
  -3   7   1        8.14        7.91      2.86 o 
  -2   7   1        5.10        8.00      1.70 o 
  -1   7   1       19.36       23.09      2.42 o 
   0   7   1       51.71       52.68      3.52 o 
   1   7   1      115.92      119.60      5.51 o 
   2   7   1      492.62      488.40     13.51 o 
   3   7   1      125.39      138.34      9.18 o 
  -6   8   1      258.06      277.64     13.74 o 
  -5   8   1      104.88      122.51      8.69 o 
  -4   8   1        7.35       13.61      3.62 o 
  -3   8   1        1.32        1.52      1.75 o 
  -2   8   1      330.16      325.54     15.71 o 
  -1   8   1      250.37      265.69      8.96 o 
   0   8   1      229.09      241.08      8.59 o 
   1   8   1      384.30      398.31     12.10 o 
   2   8   1       87.95       98.68      6.86 o 
  -4   9   1      136.80      163.61     11.02 o 
  -3   9   1      204.62      236.12     13.68 o 
  -2   9   1      406.15      400.71     18.87 o 
  -1   9   1      284.53      296.58     15.57 o 
   0   9   1      508.16      486.07     21.17 o 
   1 -10   2        4.14       12.48      3.39 o 
  -2  -9   2      358.18      361.01     17.05 o 
  -1  -9   2      237.94      259.12     14.21 o 
   0  -9   2       30.85       34.69      5.93 o 
   1  -9   2       14.48       13.51      4.48 o 
   2  -9   2       76.40       86.49      7.91 o 
   3  -9   2      251.74      251.86     14.11 o 
   4  -9   2      422.72      401.19     18.45 o 
  -3  -8   2       57.34       60.61      5.56 o 
  -2  -8   2      523.18      518.75     20.69 o 
  -1  -8   2      323.65      320.79     15.43 o 
   0  -8   2      137.36      129.89      9.25 o 
   1  -8   2       29.61       38.33      6.29 o 
   2  -8   2      204.80      194.84     11.60 o 
   3  -8   2      297.72      293.71     14.62 o 
   4  -8   2      412.76      410.71     17.76 o 
   5  -8   2      362.01      361.13     16.08 o 
  -5  -7   2      351.59      357.28     17.27 o 
  -4  -7   2      170.39      174.68     10.50 o 
  -3  -7   2      650.62      685.90     17.03 o 
  -2  -7   2       38.52       40.71      5.65 o 
  -1  -7   2        6.86       13.24      2.04 o 
   0  -7   2       93.40       93.98      7.34 o 
   1  -7   2      396.88      370.74     16.12 o 
   2  -7   2      376.21      373.60     16.21 o 
   3  -7   2       44.35       46.39      3.33 o 
   4  -7   2       33.52       39.20      3.09 o 
   5  -7   2      207.54      210.43      8.08 o 
   6  -7   2       59.27       73.87      6.94 o 
  -5  -6   2      399.07      414.50     18.43 o 
  -4  -6   2      261.55      250.01     12.55 o 
  -3  -6   2       25.66       24.80      2.35 o 
  -2  -6   2       30.09       33.11      5.46 o 
  -1  -6   2      122.61      123.49     11.85 o 
   0  -6   2     2576.67     2661.57     77.78 o 
   1  -6   2     3101.77     3125.52     68.02 o 
   2  -6   2     1124.80     1078.60     23.04 o 
   3  -6   2      117.33      102.95      6.73 o 
   4  -6   2      249.67      251.07      8.37 o 
   5  -6   2       58.02       58.40      5.93 o 
   6  -6   2       79.16       84.99      7.72 o 
   7  -6   2       11.55       14.95      4.03 o 
  -6  -5   2      200.38      202.78     12.23 o 
  -5  -5   2      175.08      176.21     10.56 o 
  -4  -5   2       38.86       42.04      4.52 o 
  -3  -5   2       25.99       31.42      2.01 o 
  -2  -5   2      129.23      107.28      4.16 o 
  -1  -5   2     1489.39     1544.91     30.26 o 
   0  -5   2     3250.88     3460.34     50.95 o 
   1  -5   2     1951.78     2015.65     38.85 o 
   2  -5   2      606.57      541.30     21.03 o 
   3  -5   2      652.75      640.01     15.02 o 
   4  -5   2      182.74      179.61      6.47 o 
   5  -5   2       54.67       50.05      5.53 o 
   6  -5   2        3.82        8.09      3.00 o 
   7  -5   2      124.66      132.71     10.36 o 
  -7  -4   2       87.44       83.88      7.75 o 
  -6  -4   2       26.27       31.53      4.34 o 
  -5  -4   2       53.52       52.01      3.48 o 
  -4  -4   2      340.77      352.54     25.28 o 
  -3  -4   2      208.89      208.09      5.15 o 
  -2  -4   2       14.15        7.51      0.92 o 
  -1  -4   2     1366.02     1353.08     28.11 o 
   0  -4   2     1267.15     1202.40     25.67 o 
   1  -4   2     1239.06     1274.64     19.68 o 
   2  -4   2       76.86       70.23      3.29 o 
   3  -4   2      212.87      231.80      7.02 o 
   4  -4   2       79.04       79.00      7.91 o 
   5  -4   2      144.67      143.20      9.69 o 
   6  -4   2      113.33      106.55      8.69 o 
   7  -4   2      415.37      403.91     20.25 o 
  -7  -3   2       38.89       47.16      3.70 o 
  -6  -3   2      118.47      121.33      5.91 o 
  -5  -3   2      287.73      257.13      8.57 o 
  -4  -3   2     1172.63     1197.22     25.14 o 
  -3  -3   2     1443.18     1507.45     23.52 o 
  -2  -3   2     1174.01     1129.35     17.84 o 
  -1  -3   2     1886.56     1800.94     26.96 o 
   0  -3   2       71.63       59.17      1.77 o 
   1  -3   2      377.35      359.89      8.48 o 
   2  -3   2      911.05      954.50     19.14 o 
   3  -3   2      413.55      417.03      7.83 o 
   4  -3   2      477.60      459.33     11.02 o 
   5  -3   2      213.45      190.97     11.16 o 
   6  -3   2     1723.09     1657.39     52.63 o 
   7  -3   2     1077.32     1072.01     38.91 o 
  -8  -2   2        3.35       10.08      3.19 o 
  -7  -2   2       38.08       39.11      3.34 o 
  -6  -2   2       10.07        6.03      1.56 o 
  -5  -2   2     1350.46     1388.26     39.02 o 
  -4  -2   2     2746.07     2796.90     41.65 o 
  -3  -2   2     2065.00     2052.63     30.82 o 
  -2  -2   2      882.52      870.24     13.85 o 
  -1  -2   2     1490.78     1586.48     23.58 o 
   0  -2   2     2165.77     2284.40     33.27 o 
   1  -2   2      478.11      488.73     10.46 o 
   2  -2   2       82.65       71.20      2.07 o 
   3  -2   2      806.89      848.15     16.20 o 
   4  -2   2      293.23      274.36     10.20 o 
   5  -2   2     1384.65     1409.87     48.26 o 
   6  -2   2      359.06      370.94     11.35 o 
   7  -2   2      344.37      333.48     17.41 o 
  -8  -1   2        0.70        4.25      2.12 o 
  -7  -1   2       61.18       49.53      3.81 o 
  -6  -1   2      228.70      226.56      8.80 o 
  -5  -1   2     2810.21     2779.71     53.69 o 
  -4  -1   2     2738.51     2847.96     42.13 o 
  -3  -1   2      343.57      271.38      5.33 o 
  -2  -1   2     1721.91     1740.74     25.76 o 
  -1  -1   2      453.10      440.13      7.22 o 
   0  -1   2     1479.54     1661.69     24.28 o 
   1  -1   2      111.56      107.13      2.41 o 
   2  -1   2     1375.36     1475.85     22.26 o 
   3  -1   2     3315.03     3474.49     50.60 o 
   4  -1   2      458.15      444.67     11.37 o 
   5  -1   2      381.00      351.69     19.53 o 
   6  -1   2       60.44       62.44      4.08 o 
   7  -1   2       10.52       18.44      2.66 o 
  -8   0   2       73.49       87.26      5.38 o 
  -7   0   2       35.24       35.82      3.24 o 
  -6   0   2      658.00      622.94     16.07 o 
  -5   0   2      911.70      821.13     54.96 o 
  -4   0   2      314.46      252.59      5.52 o 
  -3   0   2      223.57      178.85      3.87 o 
  -2   0   2      580.27      576.39      9.36 o 
  -1   0   2     1293.02     1387.70     20.44 o 
   0   0   2      110.64      123.29      2.55 o 
   1   0   2     5641.55     6069.31     86.08 o 
   2   0   2     6996.17     7798.13    111.72 o 
   3   0   2     3396.14     3576.50     56.79 o 
   4   0   2     1828.64     1849.44     36.72 o 
   5   0   2        7.53       11.84      2.06 o 
   6   0   2        2.08        4.21      1.40 o 
   7   0   2        3.08        5.83      1.91 o 
  -8   1   2      307.15      310.11     11.12 o 
  -7   1   2      285.11      258.29      9.39 o 
  -6   1   2     1298.95     1276.38     38.51 o 
  -5   1   2      427.62      364.86     16.71 o 
  -4   1   2        9.81        6.94      1.25 o 
  -3   1   2      385.34      378.35      6.94 o 
  -2   1   2       18.59       25.69      1.14 o 
  -1   1   2      626.69      609.10      9.64 o 
   0   1   2      394.05      469.36      7.64 o 
   1   1   2       27.69       45.71      2.47 o 
   2   1   2     4605.56     4923.72     70.75 o 
   3   1   2     1796.93     1872.34     28.41 o 
   4   1   2      143.15      143.32      5.62 o 
   5   1   2       96.10       89.30      4.69 o 
   6   1   2       28.08       29.88      2.78 o 
   7   1   2      115.56      135.36      6.70 o 
  -8   2   2      819.18      774.99     20.47 o 
  -7   2   2      484.38      479.76     13.91 o 
  -6   2   2      517.27      491.27     13.37 o 
  -5   2   2       23.87       24.68      2.25 o 
  -4   2   2      364.80      374.12      8.02 o 
  -3   2   2        0.83        0.72      0.50 o 
  -2   2   2     1243.89     1217.73     18.75 o 
  -1   2   2      784.82      904.77     18.84 o 
   0   2   2      434.44      372.23      6.43 o 
   1   2   2      647.44      605.12     15.93 o 
   2   2   2      638.30      668.16     11.35 o 
   3   2   2        5.51        6.73      0.91 o 
   4   2   2        6.49        7.72      4.33 o 
   5   2   2       12.86       12.66      2.15 o 
   6   2   2       63.83       75.76      6.53 o 
  -8   3   2      106.22      130.25      7.38 o 
  -7   3   2      309.18      316.73     10.55 o 
  -6   3   2      377.53      355.86     10.71 o 
  -5   3   2      166.82      182.66     12.30 o 
  -4   3   2      149.11      133.33      3.86 o 
  -3   3   2      514.72      516.19      9.46 o 
  -2   3   2     3751.65     3878.69     56.32 o 
  -1   3   2     5295.54     5504.85     78.86 o 
   0   3   2      830.89      823.08     16.58 o 
   1   3   2      855.28      881.40     34.30 o 
   2   3   2     1005.26     1068.92     33.40 o 
   3   3   2       17.13       19.46      1.78 o 
   4   3   2        0.24        0.69      1.39 o 
   5   3   2      125.43      106.55      7.86 o 
   6   3   2      335.42      335.28     16.22 o 
  -8   4   2        4.90       14.57      3.94 o 
  -7   4   2       78.05       79.31      4.71 o 
  -6   4   2       34.52       30.87      2.76 o 
  -5   4   2        0.69        3.00      0.88 o 
  -4   4   2       70.56       60.95      2.61 o 
  -3   4   2     1150.03     1098.89     18.07 o 
  -2   4   2     5469.33     5672.84    104.29 o 
  -1   4   2     3126.19     3165.55     56.64 o 
   0   4   2     2068.51     1988.64     37.00 o 
   1   4   2     1428.38     1440.21     28.00 o 
   2   4   2        0.83        1.35      0.82 o 
   3   4   2        4.69        3.81      1.85 o 
   4   4   2      104.86      108.19      7.68 o 
   5   4   2      258.29      244.94     13.21 o 
  -8   5   2       10.39       11.30      2.90 o 
  -7   5   2        3.17        7.80      2.72 o 
  -6   5   2       71.74       77.47      6.34 o 
  -5   5   2      463.52      455.25     27.04 o 
  -4   5   2      251.81      240.53      6.11 o 
  -3   5   2     1693.60     1747.79     33.83 o 
  -2   5   2     3214.29     3221.61     58.37 o 
  -1   5   2       26.95       21.72      4.59 o 
   0   5   2        6.95        8.08      1.68 o 
   1   5   2       69.64       63.28      3.61 o 
   2   5   2      344.74      346.34     14.39 o 
   3   5   2       85.68       87.76      6.66 o 
   4   5   2      350.00      333.89     15.62 o 
   5   5   2      415.01      401.75     18.66 o 
  -7   6   2      167.61      187.32     11.55 o 
  -6   6   2      534.61      555.35     14.68 o 
  -5   6   2      194.95      217.65      6.13 o 
  -4   6   2      309.28      290.95     15.95 o 
  -3   6   2     1934.92     1999.50     38.67 o 
  -2   6   2        2.03        1.70      1.07 o 
  -1   6   2        0.89        1.28      1.00 o 
   0   6   2        0.23        3.86      1.36 o 
   1   6   2      594.21      586.96     16.85 o 
   2   6   2      504.82      497.60     13.30 o 
   3   6   2      202.86      209.14     11.48 o 
   4   6   2      489.68      500.15     21.15 o 
  -6   7   2      623.52      649.86     23.50 o 
  -5   7   2      467.82      507.75     19.91 o 
  -4   7   2      471.81      476.33     19.14 o 
  -3   7   2      197.03      212.66      7.53 o 
  -2   7   2      105.74       89.48     10.23 o 
  -1   7   2       23.87       26.09      2.73 o 
   0   7   2      116.24      106.53      5.24 o 
   1   7   2      187.57      192.61      7.44 o 
   2   7   2       25.27       32.73      3.56 o 
   3   7   2      103.68      117.19      8.56 o 
  -6   8   2      182.62      194.93     11.28 o 
  -5   8   2      108.72      123.64      8.81 o 
  -4   8   2      222.13      189.91     11.51 o 
  -3   8   2        7.34        9.29      2.86 o 
  -2   8   2       18.66       22.86      3.54 o 
  -1   8   2      120.27      129.09      6.00 o 
   0   8   2      334.86      330.15     10.77 o 
   1   8   2      277.12      287.53      9.97 o 
   2   8   2       19.21       30.81      4.01 o 
  -4   9   2        1.97        5.28      2.35 o 
  -3   9   2       16.88       25.72      5.05 o 
  -2   9   2       77.37      104.34      8.47 o 
  -1   9   2      234.69      230.82     13.42 o 
   0   9   2      247.67      284.85     10.19 o 
  -2  -9   3      104.35      122.51      9.06 o 
  -1  -9   3      229.29      232.53     13.38 o 
   0  -9   3      198.04      198.34     12.22 o 
   1  -9   3       97.82       92.42      8.00 o 
   2  -9   3        2.68        3.46      2.40 o 
   3  -9   3       26.74       30.40      5.10 o 
   4  -9   3      161.83      172.12     11.05 o 
  -4  -8   3      222.20      233.98     12.66 o 
  -3  -8   3      108.21      118.46      8.10 o 
  -2  -8   3      133.95      152.29      9.83 o 
  -1  -8   3      155.58      148.99      9.83 o 
   0  -8   3       69.43       60.66      6.16 o 
   1  -8   3      290.33      250.59     13.31 o 
   2  -8   3        1.87        1.11      1.92 o 
   3  -8   3       20.65       24.52      4.82 o 
   4  -8   3      354.39      355.45     11.48 o 
   5  -8   3      631.99      638.38     17.39 o 
  -5  -7   3      218.72      225.93     12.96 o 
  -4  -7   3      325.34      314.19     14.88 o 
  -3  -7   3      344.93      335.56     16.21 o 
  -2  -7   3      315.12      310.57      9.59 o 
  -1  -7   3       32.21       33.37      4.40 o 
   0  -7   3        0.58        3.02      2.05 o 
   1  -7   3      115.19      113.36      5.55 o 
   2  -7   3       31.74       34.74      3.06 o 
   3  -7   3       94.53       98.22      5.04 o 
   4  -7   3      262.21      266.37      9.27 o 
   5  -7   3      233.78      242.40     13.72 o 
   6  -7   3       23.22       27.75      4.17 o 
  -6  -6   3      166.78      196.45     12.38 o 
  -5  -6   3      214.60      232.69     12.80 o 
  -4  -6   3       69.22       69.52      5.99 o 
  -3  -6   3      969.71     1020.52     22.19 o 
  -2  -6   3      395.29      397.99      8.52 o 
  -1  -6   3       30.53       38.76      2.00 o 
   0  -6   3       58.24       46.62      2.93 o 
   1  -6   3     1154.27     1138.06     24.04 o 
   2  -6   3     1016.43      989.87     21.75 o 
   3  -6   3     1416.00     1404.28     29.31 o 
   4  -6   3      584.42      575.62     14.97 o 
   5  -6   3      121.30      124.93      9.36 o 
   6  -6   3        2.02        9.04      2.93 o 
  -6  -5   3      134.96      154.22     10.43 o 
  -5  -5   3      120.44      127.61      8.77 o 
  -4  -5   3     1124.70     1123.63     25.11 o 
  -3  -5   3      425.90      407.69     20.29 o 
  -2  -5   3      128.41      139.40      5.63 o 
  -1  -5   3       16.94       14.25      1.33 o 
   0  -5   3     1467.45     1514.02     23.71 o 
   1  -5   3     2197.42     2238.68     42.42 o 
   2  -5   3     1019.69      980.37     21.01 o 
   3  -5   3      643.97      606.75     14.68 o 
   4  -5   3      969.06      942.59     21.04 o 
   5  -5   3      177.99      174.59     11.03 o 
   6  -5   3        5.89        3.37      2.40 o 
   7  -5   3        1.52        6.74      2.42 o 
  -7  -4   3      441.48      430.16     19.90 o 
  -6  -4   3      650.74      666.95     17.62 o 
  -5  -4   3       83.60       80.74      4.36 o 
  -4  -4   3      145.76      144.08      4.30 o 
  -3  -4   3       46.54       44.59      2.14 o 
  -2  -4   3       21.32       25.20      2.69 o 
  -1  -4   3      841.76      828.10     13.83 o 
   0  -4   3     1890.07     1920.95     28.97 o 
   1  -4   3      544.47      512.65     12.00 o 
   2  -4   3      303.94      259.94      7.57 o 
   3  -4   3      385.50      369.22     16.20 o 
   4  -4   3      119.67      115.45      4.78 o 
   5  -4   3      105.30       98.81      8.07 o 
   6  -4   3        0.87        5.14      2.58 o 
   7  -4   3      242.67      238.54     14.88 o 
  -7  -3   3      302.03      293.53     10.58 o 
  -6  -3   3      156.25      155.01      6.76 o 
  -5  -3   3      123.39      124.73      5.49 o 
  -4  -3   3      216.32      222.04      5.40 o 
  -3  -3   3      413.83      368.28      7.46 o 
  -2  -3   3     1813.60     1813.12     27.61 o 
  -1  -3   3     4656.12     5065.60     72.82 o 
   0  -3   3     2382.62     2405.66     35.47 o 
   1  -3   3       25.44       13.64      1.66 o 
   2  -3   3       23.80       15.81      0.84 o 
   3  -3   3      201.94      217.66      5.12 o 
   4  -3   3       66.17       56.60      2.95 o 
   5  -3   3       90.59       83.15      7.26 o 
   6  -3   3      178.86      184.03     11.93 o 
   7  -3   3      476.24      402.11     20.34 o 
  -8  -2   3       57.46       61.74      6.13 o 
  -7  -2   3      128.64      138.80      6.74 o 
  -6  -2   3        0.10        1.36      1.26 o 
  -5  -2   3      755.68      704.75     16.95 o 
  -4  -2   3      898.80      877.49     14.80 o 
  -3  -2   3      515.87      459.78      8.51 o 
  -2  -2   3     6020.69     6382.90     91.15 o 
  -1  -2   3     3892.41     4080.98     58.73 o 
   0  -2   3     1916.14     1948.48     28.78 o 
   1  -2   3      189.30      168.42      3.52 o 
   2  -2   3     1239.10     1446.21     22.19 o 
   3  -2   3        2.91        6.45      0.84 o 
   4  -2   3       67.31       61.98      3.36 o 
   5  -2   3       35.91       35.56      2.80 o 
   6  -2   3      629.67      644.09     26.20 o 
   7  -2   3      455.82      437.19     21.26 o 
  -8  -1   3       42.59       47.83      3.87 o 
  -7  -1   3       81.55       77.85      4.88 o 
  -6  -1   3       63.46       64.61      7.26 o 
  -5  -1   3      521.94      530.07     13.57 o 
  -4  -1   3     1097.97     1044.82     16.98 o 
  -3  -1   3     2658.34     2614.37     38.65 o 
  -2  -1   3     4379.12     4335.01     62.26 o 
  -1  -1   3      595.52      637.83     10.34 o 
   0  -1   3      401.53      397.46      6.87 o 
   1  -1   3      303.10      330.66      6.54 o 
   2  -1   3      944.27      971.27     15.49 o 
   3  -1   3      103.14       99.47      2.95 o 
   4  -1   3       32.62       28.80      2.43 o 
   5  -1   3      819.77      811.79     33.39 o 
   6  -1   3      726.94      729.18     21.25 o 
   7  -1   3      130.53      130.40      9.99 o 
  -8   0   3        0.22        3.83      1.44 o 
  -7   0   3       68.44       66.69      4.45 o 
  -6   0   3      660.58      637.51     16.38 o 
  -5   0   3      855.43      748.98     23.93 o 
  -4   0   3      294.03      250.82      5.43 o 
  -3   0   3      505.75      444.63      8.04 o 
  -2   0   3      654.42      622.74     10.29 o 
  -1   0   3     2354.23     2434.82     35.52 o 
   0   0   3       60.60       57.21      2.19 o 
   1   0   3       45.92       36.18      1.57 o 
   2   0   3     3739.06     4149.52     59.94 o 
   3   0   3     2289.51     2342.31     35.19 o 
   4   0   3     1890.18     1934.71     38.75 o 
   5   0   3     1234.71     1216.08     26.89 o 
   6   0   3      466.28      435.79     13.27 o 
   7   0   3       66.52       83.78      4.97 o 
  -8   1   3        0.70        2.09      3.04 o 
  -7   1   3      351.01      344.97     19.56 o 
  -6   1   3     1537.68     1522.20     50.36 o 
  -5   1   3     1562.27     1566.30     53.31 o 
  -4   1   3      285.14      242.61      5.40 o 
  -3   1   3     1017.41      945.98     15.24 o 
  -2   1   3       96.98      103.82      2.38 o 
  -1   1   3        3.38        5.06      0.69 o 
   0   1   3      346.42      384.13      6.80 o 
   1   1   3     1463.94     1525.73     36.46 o 
   2   1   3     1878.32     1927.06     38.76 o 
   3   1   3      605.18      604.10     10.85 o 
   4   1   3     1889.16     1836.51     68.99 o 
   5   1   3      580.27      589.64     23.50 o 
   6   1   3       90.27       88.24      5.02 o 
  -8   2   3       82.34       82.70      5.15 o 
  -7   2   3     1629.75     1655.71     35.57 o 
  -6   2   3     1845.10     1883.56     44.54 o 
  -5   2   3      794.83      741.00     14.47 o 
  -4   2   3       41.46       37.76      1.87 o 
  -3   2   3       11.30       13.07      1.07 o 
  -2   2   3      295.81      288.98      5.75 o 
  -1   2   3        4.55        3.74      0.80 o 
   0   2   3      472.63      420.53      7.47 o 
   1   2   3     1334.26     1399.34     29.48 o 
   2   2   3      705.87      683.93     16.47 o 
   3   2   3      694.33      707.24     25.80 o 
   4   2   3       50.85       51.64      3.29 o 
   5   2   3        2.61        6.89      2.54 o 
   6   2   3        0.16        6.51      2.22 o 
  -8   3   3      115.98      126.90      6.50 o 
  -7   3   3      844.56      870.87     21.36 o 
  -6   3   3      492.80      487.78     13.36 o 
  -5   3   3      118.07      105.46      6.61 o 
  -4   3   3      679.56      693.21     12.54 o 
  -3   3   3      441.25      449.88      9.35 o 
  -2   3   3     2364.01     2437.47     36.37 o 
  -1   3   3      221.83      175.76      4.63 o 
   0   3   3     1419.38     1433.02     22.06 o 
   1   3   3     3293.77     3239.30     92.19 o 
   2   3   3      308.20      276.72     10.38 o 
   3   3   3       37.90       38.33      4.08 o 
   4   3   3       13.23       11.90      3.11 o 
   5   3   3       10.54       11.39      3.14 o 
  -8   4   3      199.70      211.13      8.70 o 
  -7   4   3      105.82       97.91      5.33 o 
  -6   4   3        1.49        2.44      1.19 o 
  -5   4   3       71.21       72.80      4.38 o 
  -4   4   3        1.30        3.53      0.90 o 
  -3   4   3      562.90      547.01     12.89 o 
  -2   4   3       15.05       28.08      1.83 o 
  -1   4   3     1249.97     1176.12     35.15 o 
   0   4   3     1922.08     1836.06     34.79 o 
   1   4   3     1683.55     1674.45     32.37 o 
   2   4   3      494.80      467.65     21.53 o 
   3   4   3        5.56        6.51      2.30 o 
   4   4   3        2.31        3.51      1.96 o 
   5   4   3       33.36       42.27      4.96 o 
  -8   5   3      200.84      198.60     12.45 o 
  -7   5   3       76.09       74.88      4.58 o 
  -6   5   3       31.21       36.19      2.32 o 
  -5   5   3       23.58       26.64      1.95 o 
  -4   5   3       62.87       63.29      2.82 o 
  -3   5   3      644.80      619.38     14.59 o 
  -2   5   3      315.93      281.22      8.30 o 
  -1   5   3      379.13      357.51     13.59 o 
   0   5   3      701.13      681.58     15.75 o 
   1   5   3      298.00      290.00      8.81 o 
   2   5   3        0.74        1.40      0.99 o 
   3   5   3        7.37        9.62      2.75 o 
   4   5   3       34.63       38.95      4.82 o 
  -7   6   3       13.74       17.04      3.48 o 
  -6   6   3        1.21        3.75      1.14 o 
  -5   6   3      150.48      165.62      6.50 o 
  -4   6   3      452.86      477.21     12.72 o 
  -3   6   3      534.53      511.05     14.66 o 
  -2   6   3      902.71      888.11     19.87 o 
  -1   6   3      373.93      345.85     12.46 o 
   0   6   3      285.73      279.50      8.97 o 
   1   6   3        0.07        1.22      1.09 o 
   2   6   3        3.21        7.29      1.42 o 
   3   6   3      180.19      181.21     10.84 o 
  -6   7   3      309.08      320.65     14.87 o 
  -5   7   3      358.48      341.66     15.59 o 
  -4   7   3     1339.96     1360.68     35.00 o 
  -3   7   3     1676.81     1637.03     59.30 o 
  -2   7   3      140.88      143.83      9.97 o 
  -1   7   3       24.49       22.64      2.93 o 
   0   7   3       40.90       41.70      3.36 o 
   1   7   3      103.09      101.62      6.89 o 
   2   7   3        1.96        6.39      2.01 o 
  -5   8   3      322.00      336.27     16.24 o 
  -4   8   3     1063.40      995.47     33.97 o 
  -3   8   3      156.16      152.35      6.91 o 
  -2   8   3       11.21       15.39      2.36 o 
  -1   8   3        0.59       -2.03      1.35 o 
   0   8   3      249.43      241.00      9.08 o 
   1   8   3      191.15      183.17      7.73 o 
  -3   9   3       43.90       33.01      5.77 o 
  -2   9   3       19.57       20.76      4.22 o 
  -2  -9   4      126.55      137.71      9.75 o 
  -1  -9   4      195.84      212.07     12.75 o 
   0  -9   4      544.40      509.75     21.96 o 
   1  -9   4      250.99      215.80     12.99 o 
   2  -9   4      325.22      299.43     15.70 o 
   3  -9   4      113.49      111.21      8.76 o 
  -3  -8   4     1000.73     1029.79     33.90 o 
  -2  -8   4      121.07      133.14      9.20 o 
  -1  -8   4      185.09      190.51     11.42 o 
   0  -8   4      780.03      725.60     26.54 o 
   1  -8   4      263.34      240.81     13.10 o 
   2  -8   4      414.75      387.91     17.50 o 
   3  -8   4       22.33       26.88      3.64 o 
   4  -8   4       46.93       51.00      3.73 o 
   5  -8   4      182.35      185.08     12.02 o 
  -5  -7   4      183.53      199.43     11.90 o 
  -4  -7   4     1410.88     1462.02     45.13 o 
  -3  -7   4      468.74      487.18     13.32 o 
  -2  -7   4      683.65      697.77     24.59 o 
  -1  -7   4      484.74      447.68     18.22 o 
   0  -7   4       70.42       69.63      5.68 o 
   1  -7   4       12.96       12.62      2.09 o 
   2  -7   4       13.97       13.12      2.81 o 
   3  -7   4      101.85      109.05      5.49 o 
   4  -7   4      243.71      232.91      8.70 o 
   5  -7   4       90.93      105.42      8.76 o 
  -6  -6   4       46.89       49.05      5.68 o 
  -5  -6   4      226.86      224.29     12.43 o 
  -4  -6   4      669.23      694.70     24.81 o 
  -3  -6   4      193.35      202.55      5.73 o 
  -2  -6   4      200.84      198.20      5.43 o 
  -1  -6   4      134.00      122.56      5.16 o 
   0  -6   4       38.31       32.63      2.54 o 
   1  -6   4      148.28      145.31      5.91 o 
   2  -6   4      510.17      472.39     12.72 o 
   3  -6   4     1190.53     1211.59     26.34 o 
   4  -6   4     1379.69     1359.65     43.94 o 
   5  -6   4      170.10      165.92     11.32 o 
   6  -6   4      111.24      114.28      9.75 o 
  -6  -5   4       99.70      127.96      9.29 o 
  -5  -5   4      318.28      316.82     10.14 o 
  -4  -5   4       16.32       14.93      1.85 o 
  -3  -5   4      527.60      552.84     10.96 o 
  -2  -5   4      432.33      433.70      8.92 o 
  -1  -5   4       11.92       12.37      1.14 o 
   0  -5   4       77.35       67.97      3.55 o 
   1  -5   4      105.47       95.92      4.47 o 
   2  -5   4      919.03      821.75     68.85 o 
   3  -5   4     2109.51     2133.03     41.71 o 
   4  -5   4     1036.77     1011.37     22.59 o 
   5  -5   4      128.37      138.59     10.19 o 
   6  -5   4      274.09      268.58     15.71 o 
  -7  -4   4      557.90      563.71     16.39 o 
  -6  -4   4      366.51      373.87     18.61 o 
  -5  -4   4      130.36      132.89      6.66 o 
  -4  -4   4      816.39      801.36     29.54 o 
  -3  -4   4      325.11      316.66      7.08 o 
  -2  -4   4       28.96       39.00      1.93 o 
  -1  -4   4      262.15      292.25      7.01 o 
   0  -4   4       67.52       59.61      1.81 o 
   1  -4   4       95.02       61.27      3.26 o 
   2  -4   4     1361.38     1388.24     27.93 o 
   3  -4   4      857.28      812.94     18.26 o 
   4  -4   4      210.17      200.63     11.65 o 
   5  -4   4       80.49       82.06      7.43 o 
   6  -4   4        3.10        4.96      2.21 o 
  -7  -3   4      282.69      289.69     10.49 o 
  -6  -3   4      385.54      390.42     11.95 o 
  -5  -3   4      842.07      801.42     18.93 o 
  -4  -3   4      607.60      614.95     11.52 o 
  -3  -3   4      128.61      119.82      3.62 o 
  -2  -3   4      219.59      200.47      5.94 o 
  -1  -3   4     1890.07     2040.54     30.75 o 
   0  -3   4     1604.06     1670.79     25.37 o 
   1  -3   4      456.73      416.65     10.28 o 
   2  -3   4      445.66      392.01     16.22 o 
   3  -3   4      652.91      628.52     14.60 o 
   4  -3   4        5.67        4.47      2.37 o 
   5  -3   4       10.96       13.05      3.21 o 
   6  -3   4       12.51       14.71      3.62 o 
  -8  -2   4      327.34      337.85     12.10 o 
  -7  -2   4      460.16      463.62     14.08 o 
  -6  -2   4       22.63       24.12      2.73 o 
  -5  -2   4      429.31      390.77     11.05 o 
  -4  -2   4        4.23        7.74      1.09 o 
  -3  -2   4      694.84      709.04     12.33 o 
  -2  -2   4     2196.47     2355.29     35.19 o 
  -1  -2   4     5387.64     5844.60     83.71 o 
   0  -2   4     1892.02     1926.46     28.89 o 
   1  -2   4     1796.33     1849.51     27.85 o 
   2  -2   4      335.30      300.48      6.16 o 
   3  -2   4      346.01      329.64     21.07 o 
   4  -2   4        0.24        5.63      2.38 o 
   5  -2   4        8.71        9.16      3.00 o 
   6  -2   4      215.39      200.51     12.71 o 
  -8  -1   4      234.38      225.35      9.36 o 
  -7  -1   4      162.36      171.08      7.52 o 
  -6  -1   4      309.66      311.47     10.09 o 
  -5  -1   4       18.76       23.07      2.42 o 
  -4  -1   4       23.48       21.35      1.40 o 
  -3  -1   4     1297.98     1273.44     20.14 o 
  -2  -1   4     6587.81     7032.45    100.38 o 
  -1  -1   4     6695.04     7106.11    101.20 o 
   0  -1   4      322.06      285.09      5.62 o 
   1  -1   4        4.15        5.87      1.73 o 
   2  -1   4      385.00      394.14      7.62 o 
   3  -1   4        9.08       16.37      2.84 o 
   4  -1   4      160.54      148.40      5.85 o 
   5  -1   4        7.97       18.92      3.60 o 
   6  -1   4      214.32      197.93     12.45 o 
  -8   0   4      335.27      332.03     15.25 o 
  -7   0   4        5.58        5.62      1.67 o 
  -6   0   4      108.22       97.32      5.06 o 
  -5   0   4      135.15      114.72      3.86 o 
  -4   0   4       25.82       15.84      1.34 o 
  -3   0   4     2187.99     2179.19     32.81 o 
  -2   0   4     1989.47     1884.46     28.40 o 
  -1   0   4      539.25      475.55      9.63 o 
   0   0   4      423.15      393.03     10.71 o 
   1   0   4      545.46      614.16     10.63 o 
   2   0   4       26.36       18.24      1.22 o 
   3   0   4      488.56      489.25     14.41 o 
   4   0   4       69.45       74.60      7.15 o 
   5   0   4     1403.90     1338.45     29.43 o 
   6   0   4      509.21      491.24     30.84 o 
  -8   1   4        5.76        7.85      3.45 o 
  -7   1   4      189.53      186.00      7.77 o 
  -6   1   4      757.36      731.86     18.10 o 
  -5   1   4      644.37      615.54     11.44 o 
  -4   1   4     1536.12     1513.99     23.84 o 
  -3   1   4     1657.90     1590.35     24.63 o 
  -2   1   4      618.44      556.62      9.77 o 
  -1   1   4      199.52      181.93      4.73 o 
   0   1   4      109.72      107.78      2.95 o 
   1   1   4        8.72        7.87      0.94 o 
   2   1   4       16.63       24.11      1.46 o 
   3   1   4       94.28       85.23      4.04 o 
   4   1   4      547.34      571.95     14.75 o 
   5   1   4     1245.85     1167.25     26.64 o 
   6   1   4      558.99      509.57     20.66 o 
  -8   2   4        7.92       13.06      2.31 o 
  -7   2   4      982.29      979.77     23.49 o 
  -6   2   4     1558.43     1538.22     32.63 o 
  -5   2   4     1237.45     1225.67     26.59 o 
  -4   2   4     2005.89     2046.12     31.54 o 
  -3   2   4      533.42      491.01      9.21 o 
  -2   2   4      278.93      277.45      5.82 o 
  -1   2   4        5.61        5.30      0.73 o 
   0   2   4       63.51       72.68      2.36 o 
   1   2   4     1139.92     1168.45     34.95 o 
   2   2   4      384.59      385.17      9.33 o 
   3   2   4      131.87      131.81      5.28 o 
   4   2   4      969.43      941.22     30.72 o 
   5   2   4      298.69      282.88     14.00 o 
  -8   3   4       18.59       20.45      2.98 o 
  -7   3   4      339.39      329.63     25.75 o 
  -6   3   4      701.23      709.24     17.73 o 
  -5   3   4      781.50      746.36     18.87 o 
  -4   3   4      976.99      963.94     16.63 o 
  -3   3   4       71.09       66.96      2.60 o 
  -2   3   4       37.77       36.81      1.75 o 
  -1   3   4      175.74      175.19      4.68 o 
   0   3   4     2902.45     3004.27     54.32 o 
   1   3   4     1620.00     1631.86     31.37 o 
   2   3   4      596.64      587.95     11.40 o 
   3   3   4     1181.24     1244.49     37.98 o 
   4   3   4      266.43      260.60     12.99 o 
   5   3   4        6.99        7.87      2.52 o 
  -8   4   4      559.44      567.80     16.46 o 
  -7   4   4      425.19      419.39     16.12 o 
  -6   4   4      129.01      131.60      4.60 o 
  -5   4   4        2.58        5.21      1.00 o 
  -4   4   4       10.69        8.65      1.27 o 
  -3   4   4       13.28       18.10      1.55 o 
  -2   4   4       50.84       45.05      6.70 o 
  -1   4   4      202.80      165.42     18.15 o 
   0   4   4     2029.50     1840.92     87.89 o 
   1   4   4     1527.20     1499.70     29.88 o 
   2   4   4     1265.40     1235.37     38.83 o 
   3   4   4      195.31      180.36     10.31 o 
   4   4   4       24.50       25.28      4.75 o 
  -8   5   4      673.47      720.81     19.51 o 
  -7   5   4      257.42      262.51      9.53 o 
  -6   5   4       32.05       35.05      2.30 o 
  -5   5   4      171.15      162.33      5.12 o 
  -4   5   4      139.74      126.33      5.36 o 
  -3   5   4      241.76      234.35      7.69 o 
  -2   5   4        3.52        3.00      1.17 o 
  -1   5   4      577.65      542.20     19.07 o 
   0   5   4      864.10      814.82     18.53 o 
   1   5   4       85.82       74.27      8.09 o 
   2   5   4      162.95      162.63     17.18 o 
   3   5   4       18.45       17.32      3.64 o 
   4   5   4        8.07        9.22      3.11 o 
  -7   6   4       46.89       62.71      5.58 o 
  -6   6   4        9.47       10.62      1.90 o 
  -5   6   4        0.54        0.12      0.96 o 
  -4   6   4      391.83      389.11     11.29 o 
  -3   6   4        8.64       17.09      2.50 o 
  -2   6   4      138.75      130.22     11.40 o 
  -1   6   4      404.77      405.39     11.58 o 
   0   6   4      344.70      360.86     10.86 o 
   1   6   4      133.24      130.40      7.57 o 
   2   6   4       21.02       30.84      4.11 o 
   3   6   4       27.70       31.94      5.49 o 
  -6   7   4       17.90       23.09      4.03 o 
  -5   7   4      189.03      185.84      7.49 o 
  -4   7   4      538.97      524.49     14.44 o 
  -3   7   4      192.05      185.80      7.37 o 
  -2   7   4      605.18      590.95     24.23 o 
  -1   7   4      476.18      474.67     13.54 o 
   0   7   4       39.03       42.62      3.45 o 
   1   7   4       12.97       19.84      2.29 o 
  -5   8   4      307.67      315.86     15.82 o 
  -4   8   4      198.92      207.23     19.35 o 
  -3   8   4      671.03      628.98     16.91 o 
  -2   8   4      363.55      350.43     11.50 o 
  -1   8   4      213.95      227.56      8.83 o 
   0   8   4       14.17       17.95      4.71 o 
  -2  -9   5        0.46        2.93      2.00 o 
  -1  -9   5        5.28       11.88      3.44 o 
   0  -9   5      376.47      357.74     17.74 o 
   1  -9   5      174.31      171.92     11.53 o 
   2  -9   5        5.88       11.83      3.34 o 
   3  -9   5      233.73      214.17     12.76 o 
  -3  -8   5       47.27       44.05      4.87 o 
  -2  -8   5       44.03       47.76      5.38 o 
  -1  -8   5      438.28      406.63     18.22 o 
   0  -8   5      411.00      398.28     18.03 o 
   1  -8   5       24.27       27.38      3.12 o 
   2  -8   5      551.65      549.04     15.45 o 
   3  -8   5      475.96      469.69     30.86 o 
   4  -8   5        8.22       10.24      5.23 o 
  -5  -7   5        2.26        6.89      2.33 o 
  -3  -7   5      616.47      591.99     21.93 o 
  -2  -7   5      574.63      577.63     14.94 o 
  -1  -7   5     1443.31     1448.74     30.62 o 
   0  -7   5      675.89      646.49     23.85 o 
   1  -7   5      331.63      331.09     10.45 o 
   2  -7   5      200.51      195.07     12.02 o 
   3  -7   5        0.07        1.21      1.06 o 
   4  -7   5        6.49        7.98      2.13 o 
   5  -7   5       11.15       10.28      3.07 o 
  -6  -6   5       82.74       81.95      7.27 o 
  -5  -6   5      134.67      130.40      8.86 o 
  -4  -6   5      870.48      854.18     16.23 o 
  -3  -6   5      144.99      159.10      5.00 o 
  -2  -6   5      721.55      732.54     17.37 o 
  -1  -6   5     1741.50     1717.75     34.58 o 
   0  -6   5      167.06      146.70      5.96 o 
   1  -6   5      645.88      609.02     19.24 o 
   2  -6   5        7.55        6.95      2.25 o 
   3  -6   5      569.68      544.73     14.64 o 
   4  -6   5      380.34      369.97     11.53 o 
   5  -6   5      437.66      423.15     20.55 o 
  -6  -5   5      112.83      112.18      7.64 o 
  -5  -5   5      752.38      721.19     26.09 o 
  -4  -5   5      343.69      331.36      7.96 o 
  -3  -5   5      354.25      338.19      9.71 o 
  -2  -5   5      554.33      561.00     10.91 o 
  -1  -5   5      456.34      469.69     17.11 o 
   0  -5   5      413.99      412.94     17.41 o 
   1  -5   5        0.30        2.50      1.86 o 
   2  -5   5      494.42      471.74     12.66 o 
   3  -5   5      933.29      933.09     30.59 o 
   4  -5   5      432.20      408.46     11.89 o 
   5  -5   5      601.54      580.81     25.00 o 
   6  -5   5      486.27      463.90     22.79 o 
  -7  -4   5      195.54      201.56      8.56 o 
  -6  -4   5      989.24      952.34     22.94 o 
  -5  -4   5     2412.58     2386.77     47.63 o 
  -4  -4   5      107.18      109.28      3.88 o 
  -3  -4   5      126.94      117.62      3.86 o 
  -2  -4   5      296.22      283.07      6.44 o 
  -1  -4   5        0.36        6.63      1.20 o 
   0  -4   5       36.85       38.59      2.64 o 
   1  -4   5       35.00       28.94      2.39 o 
   2  -4   5      510.17      499.30     12.77 o 
   3  -4   5     1173.62     1179.80     25.20 o 
   4  -4   5      195.18      178.44     11.21 o 
   5  -4   5      198.70      181.79     12.09 o 
   6  -4   5       64.26       74.70      7.79 o 
  -7  -3   5      248.50      249.77     14.01 o 
  -6  -3   5      811.31      811.93     20.10 o 
  -5  -3   5       84.50       76.93      4.24 o 
  -4  -3   5      969.66      978.77     17.00 o 
  -3  -3   5      338.45      317.88      7.02 o 
  -2  -3   5       81.26      111.48      3.40 o 
  -1  -3   5      145.16      143.58      3.75 o 
   0  -3   5      119.43      110.64      2.98 o 
   1  -3   5     1176.78     1147.48     27.53 o 
   2  -3   5     1924.00     2048.39     39.40 o 
   3  -3   5      388.27      390.62     22.70 o 
   4  -3   5       17.97       27.06      4.86 o 
   5  -3   5      201.51      189.97     12.27 o 
   6  -3   5       30.87       37.78      5.23 o 
  -8  -2   5      111.60      112.06      6.32 o 
  -7  -2   5       80.28       90.79      6.68 o 
  -6  -2   5      247.77      214.96      8.09 o 
  -5  -2   5      269.56      270.65      6.54 o 
  -4  -2   5      225.64      194.39      5.10 o 
  -3  -2   5       91.25      114.51      3.54 o 
  -2  -2   5       48.89       37.50      2.16 o 
  -1  -2   5      895.48      916.57     15.12 o 
   0  -2   5      888.14      865.59     12.63 o 
   1  -2   5     2809.91     3119.10     46.12 o 
   2  -2   5     2322.64     2339.07     35.57 o 
   3  -2   5      365.48      373.13     10.14 o 
   4  -2   5      190.20      180.20     11.02 o 
   5  -2   5        0.11        4.40      2.40 o 
   6  -2   5       13.02       15.61      3.88 o 
  -8  -1   5      360.21      391.34     18.81 o 
  -7  -1   5      248.28      248.17      9.35 o 
  -6  -1   5      166.38      157.75      6.63 o 
  -5  -1   5     1127.06     1138.57     19.17 o 
  -4  -1   5      415.97      385.58      8.02 o 
  -3  -1   5       83.60       71.94      2.66 o 
  -2  -1   5      897.84      949.76     15.70 o 
  -1  -1   5     1241.21     1242.49     19.69 o 
   0  -1   5     1945.03     1981.51     26.37 o 
   1  -1   5     2003.20     2105.37     32.04 o 
   2  -1   5      715.12      708.67     14.60 o 
   3  -1   5        3.64        7.19      1.06 o 
   4  -1   5       13.44       16.95      2.37 o 
   5  -1   5       12.24       11.90      3.16 o 
   6  -1   5      160.10      174.18     11.81 o 
  -8   0   5      385.59      386.52     13.04 o 
  -7   0   5      128.43      127.61      9.00 o 
  -6   0   5      695.28      672.64     17.05 o 
  -5   0   5      156.77      164.35      4.66 o 
  -4   0   5      164.18      145.29      4.18 o 
  -3   0   5       54.82       39.80      1.94 o 
  -2   0   5     1364.72     1351.87     21.37 o 
  -1   0   5      580.63      509.73      9.32 o 
   0   0   5     1280.47     1337.48     21.12 o 
   1   0   5      268.33      225.85      5.27 o 
   2   0   5      362.31      359.44      7.56 o 
   3   0   5        0.46        0.77      0.88 o 
   4   0   5      410.92      409.91     11.86 o 
   5   0   5      395.26      363.44     11.54 o 
  -8   1   5       45.37       46.47      3.93 o 
  -7   1   5       15.25       17.29      2.80 o 
  -6   1   5       55.88       47.50      4.82 o 
  -5   1   5      138.56      138.34      4.24 o 
  -4   1   5     1084.37     1050.51     17.66 o 
  -3   1   5     3089.95     3196.80     47.48 o 
  -2   1   5     2669.56     2724.42     40.66 o 
  -1   1   5      144.14      118.00      5.21 o 
   0   1   5        2.74        3.98      0.74 o 
   1   1   5      344.15      347.62      7.22 o 
   2   1   5        9.92       13.73      1.33 o 
   3   1   5       32.53       32.34      2.56 o 
   4   1   5        7.26       11.70      2.02 o 
   5   1   5      329.71      298.81     14.25 o 
  -8   2   5        8.99       13.93      2.58 o 
  -7   2   5       30.38       31.37      3.80 o 
  -6   2   5      544.70      541.04     14.62 o 
  -5   2   5     1202.80     1192.69     20.20 o 
  -4   2   5     3203.30     3056.68    115.75 o 
  -3   2   5     3359.89     3319.88     49.41 o 
  -2   2   5      683.91      638.35     11.42 o 
  -1   2   5      216.15      190.98      4.69 o 
   0   2   5       15.28       17.39      1.31 o 
   1   2   5       30.73       34.37      2.25 o 
   2   2   5       39.52       39.19      2.66 o 
   3   2   5        6.37        5.77      2.26 o 
   4   2   5      361.12      350.63     15.48 o 
   5   2   5      136.72      136.08      9.15 o 
  -8   3   5        2.31        4.35      1.39 o 
  -7   3   5       75.90       79.24      6.16 o 
  -6   3   5       47.55       51.43      2.70 o 
  -5   3   5      745.25      729.46     13.85 o 
  -4   3   5     1576.65     1580.13     34.78 o 
  -3   3   5     1518.15     1432.54     45.42 o 
  -2   3   5      368.02      350.00      8.07 o 
  -1   3   5        2.12        2.00      1.52 o 
   0   3   5       34.85       25.60      2.22 o 
   1   3   5      183.28      163.12     17.78 o 
   2   3   5      420.24      378.27     30.71 o 
   3   3   5      180.23      168.85      9.82 o 
   4   3   5      746.28      711.02     26.09 o 
  -8   4   5      232.13      231.91     10.63 o 
  -7   4   5      290.50      304.19     10.55 o 
  -6   4   5      162.53      181.95      7.73 o 
  -5   4   5      462.31      478.01     10.37 o 
  -4   4   5       47.19       43.17      2.39 o 
  -3   4   5       52.06       48.53      3.16 o 
  -2   4   5       48.61       49.57      3.21 o 
  -1   4   5       36.12       36.28      2.75 o 
   0   4   5      436.28      406.90     11.02 o 
   1   4   5      403.33      377.45     10.64 o 
   2   4   5      328.52      315.09     14.27 o 
   3   4   5     1559.27     1447.37     44.77 o 
   4   4   5      539.22      498.01     21.06 o 
  -7   5   5      516.67      517.55     18.41 o 
  -6   5   5      511.16      522.94     14.08 o 
  -5   5   5      230.35      229.93     11.03 o 
  -4   5   5       18.59       26.83      3.37 o 
  -3   5   5       41.43       41.17      3.10 o 
  -2   5   5       44.18       47.87      3.33 o 
  -1   5   5      568.10      532.56     13.79 o 
   0   5   5      353.87      343.39     10.31 o 
   1   5   5      273.13      256.30      8.68 o 
   2   5   5      447.14      450.66     18.73 o 
   3   5   5      314.88      309.15     15.41 o 
  -7   6   5      363.61      399.81     17.81 o 
  -6   6   5      154.42      172.18      7.18 o 
  -5   6   5        9.38       14.85      2.35 o 
  -4   6   5        6.32        9.22      1.82 o 
  -3   6   5       79.16       75.16      5.15 o 
  -2   6   5       62.60       61.71      3.93 o 
  -1   6   5      759.19      724.90     20.69 o 
   0   6   5      311.19      289.46     11.41 o 
   1   6   5      335.19      327.24     10.65 o 
   2   6   5      198.98      200.68     11.83 o 
  -6   7   5       32.52       35.34      2.95 o 
  -5   7   5       57.02       57.64      3.93 o 
  -4   7   5      101.84       93.86      5.17 o 
  -3   7   5      142.64      153.07      6.78 o 
  -2   7   5      647.66      599.58     28.33 o 
  -1   7   5      527.71      502.08     23.93 o 
   0   7   5      117.09      120.30      6.07 o 
   1   7   5      136.60      140.68      5.49 o 
  -4   8   5       50.84       70.96      4.53 o 
  -3   8   5       78.78       80.38      4.93 o 
  -2   8   5      424.23      416.67     13.20 o 
  -2  -9   6      133.49      134.72      9.76 o 
  -1  -9   6       58.81       64.86      6.67 o 
   0  -9   6       68.20       74.63      7.17 o 
   1  -9   6      167.73      162.44     11.14 o 
   2  -9   6      235.55      258.17     14.42 o 
  -3  -8   6        7.38       12.55      3.16 o 
  -2  -8   6      198.26      189.44     11.51 o 
  -1  -8   6      391.41      344.73     16.54 o 
   0  -8   6       99.96       99.98      6.51 o 
   1  -8   6      291.89      295.44     14.32 o 
   2  -8   6       42.03       49.16      3.74 o 
   3  -8   6      176.52      173.24      7.68 o 
  -4  -7   6       14.64       16.42      3.55 o 
  -3  -7   6       12.89       11.89      2.00 o 
  -2  -7   6      216.67      205.47      7.82 o 
  -1  -7   6     1351.54     1344.40     37.77 o 
   0  -7   6      692.22      643.67     16.64 o 
   1  -7   6       27.14       27.01      2.90 o 
   2  -7   6      286.96      280.75      9.89 o 
   3  -7   6       57.06       64.67      4.26 o 
   4  -7   6        7.45       10.47      3.43 o 
  -6  -6   6      209.65      202.01     12.09 o 
  -5  -6   6        3.72        7.33      1.47 o 
  -4  -6   6      120.65      122.85      4.54 o 
  -3  -6   6       29.45       31.80      2.73 o 
  -2  -6   6      752.66      779.84     18.69 o 
  -1  -6   6      509.41      505.13     13.60 o 
   0  -6   6      214.96      217.41      7.85 o 
   1  -6   6      507.95      510.75     13.99 o 
   2  -6   6      476.22      453.67     14.36 o 
   3  -6   6        1.86        3.16      1.26 o 
   4  -6   6       10.88       12.87      3.43 o 
   5  -6   6      163.67      177.63     12.61 o 
  -6  -5   6        2.03        4.69      1.38 o 
  -5  -5   6       11.79       13.83      3.63 o 
  -4  -5   6      185.52      184.18      5.60 o 
  -3  -5   6       23.08       23.63      1.83 o 
  -2  -5   6     1060.22     1083.37     23.58 o 
  -1  -5   6      761.67      783.66     18.27 o 
   0  -5   6      334.78      335.11     10.04 o 
   1  -5   6      759.49      774.61     18.39 o 
   2  -5   6       49.00       47.91      3.46 o 
   3  -5   6       31.71       38.24      3.09 o 
   4  -5   6        4.67        5.99      2.56 o 
   5  -5   6      545.51      457.77     22.09 o 
  -7  -4   6        0.71        4.12      1.58 o 
  -6  -4   6      794.33      770.35     19.66 o 
  -5  -4   6     1283.87     1277.43     28.16 o 
  -4  -4   6      842.35      828.86     15.36 o 
  -3  -4   6     1623.50     1596.62     25.95 o 
  -2  -4   6     1420.70     1441.01     23.45 o 
  -1  -4   6       37.09       37.73      2.79 o 
   0  -4   6     1242.15     1252.02     29.45 o 
   1  -4   6       93.40       86.61      4.44 o 
   2  -4   6      238.58      223.89     11.76 o 
   3  -4   6        4.92        8.71      1.89 o 
   4  -4   6      255.32      237.94     13.74 o 
   5  -4   6      632.83      602.84     26.27 o 
  -7  -3   6       36.20       40.47      3.41 o 
  -6  -3   6      731.80      699.98     18.05 o 
  -5  -3   6     1534.04     1505.54     34.82 o 
  -4  -3   6      724.79      707.12     13.33 o 
  -3  -3   6     1260.17     1294.54     21.44 o 
  -2  -3   6     1086.23     1084.05     18.19 o 
  -1  -3   6      372.46      338.62      9.38 o 
   0  -3   6       13.48       13.63      4.06 o 
   1  -3   6      803.15      845.92     18.96 o 
   2  -3   6      901.55      844.28     65.92 o 
   3  -3   6      146.46      148.76      7.72 o 
   4  -3   6      599.16      565.96     23.64 o 
   5  -3   6      282.13      286.75     16.15 o 
  -8  -2   6        1.82        3.26      1.65 o 
  -7  -2   6      438.73      438.02     18.22 o 
  -6  -2   6     1411.38     1381.63     30.31 o 
  -5  -2   6       18.06       18.64      4.04 o 
  -4  -2   6      234.77      205.55      8.07 o 
  -3  -2   6      572.68      546.77     10.53 o 
  -2  -2   6      224.19      240.53      7.78 o 
  -1  -2   6       10.98        9.75      1.02 o 
   0  -2   6      628.19      632.13     13.99 o 
   1  -2   6     1854.97     1885.87     34.86 o 
   2  -2   6     1894.89     1997.77     38.96 o 
   3  -2   6      495.40      510.87     13.16 o 
   4  -2   6      435.30      459.19     20.36 o 
   5  -2   6      211.58      201.28     12.85 o 
  -8  -1   6      320.94      318.15     16.71 o 
  -7  -1   6      687.45      658.88     17.83 o 
  -6  -1   6      105.81       93.69      5.01 o 
  -5  -1   6      327.34      332.73      8.20 o 
  -4  -1   6      123.27      129.64      4.96 o 
  -3  -1   6        2.27        1.00      1.09 o 
  -2  -1   6        2.22        1.48      0.62 o 
  -1  -1   6      150.58      135.63      3.86 o 
   0  -1   6     1866.86     1936.95     29.96 o 
   1  -1   6     2764.90     3104.25     46.60 o 
   2  -1   6      613.18      616.35     11.71 o 
   3  -1   6      194.97      198.72     11.12 o 
   4  -1   6      169.07      170.90     10.86 o 
   5  -1   6       10.79       17.46      3.76 o 
  -8   0   6      275.94      274.82     10.58 o 
  -7   0   6      719.95      735.63     19.22 o 
  -6   0   6       76.29       68.97      5.14 o 
  -5   0   6      327.07      305.33      7.25 o 
  -4   0   6       47.07       40.43      2.73 o 
  -3   0   6       31.48       24.20      1.66 o 
  -2   0   6        1.92        5.01      0.93 o 
  -1   0   6       40.90       29.83      1.71 o 
   0   0   6      944.60      975.40     16.47 o 
   1   0   6     2047.99     2140.60     33.16 o 
   2   0   6      244.14      264.62     13.17 o 
   3   0   6      134.79      136.40      5.72 o 
   4   0   6        0.69       -0.49      0.79 o 
   5   0   6        1.38        6.25      2.14 o 
  -8   1   6      103.79      113.22      6.31 o 
  -7   1   6        3.84        4.83      1.54 o 
  -6   1   6      474.70      481.39     10.26 o 
  -5   1   6        2.22        3.67      0.85 o 
  -4   1   6      352.72      352.87      7.84 o 
  -3   1   6      406.72      372.36      7.94 o 
  -2   1   6      378.55      366.88      7.81 o 
  -1   1   6     1042.08      978.97     16.55 o 
   0   1   6     1223.58     1225.26     20.11 o 
   1   1   6      181.25      172.44      4.77 o 
   2   1   6        0.97        2.35      1.09 o 
   3   1   6       86.43       79.46      4.25 o 
   4   1   6       18.27       11.95      2.88 o 
   5   1   6       74.68       81.81      6.43 o 
  -8   2   6      189.13      208.28      8.94 o 
  -7   2   6      321.91      330.62     17.25 o 
  -6   2   6       64.23       61.48      3.02 o 
  -5   2   6      507.88      501.15     10.46 o 
  -4   2   6      785.96      740.13     13.69 o 
  -3   2   6     2333.37     2361.60     36.39 o 
  -2   2   6     1503.20     1411.57     34.66 o 
  -1   2   6     1126.40     1137.69     18.95 o 
   0   2   6      295.59      257.44      6.12 o 
   1   2   6      140.22      136.15      5.28 o 
   2   2   6        0.59        1.31      0.86 o 
   3   2   6      187.06      201.67     10.75 o 
   4   2   6       53.21       61.47      5.65 o 
  -8   3   6       52.60       49.61      3.98 o 
  -7   3   6      168.69      173.06     10.84 o 
  -6   3   6       11.73       14.66      1.78 o 
  -5   3   6      170.53      169.26      6.99 o 
  -4   3   6      886.78      857.96     15.64 o 
  -3   3   6     1812.92     1823.03     29.03 o 
  -2   3   6      966.92      935.15     20.22 o 
  -1   3   6      331.17      308.18      9.01 o 
   0   3   6      126.49      119.17      5.53 o 
   1   3   6       30.42       26.64      2.42 o 
   2   3   6      113.67      126.99      8.24 o 
   3   3   6      183.33      191.01     10.89 o 
   4   3   6      263.09      265.46     13.81 o 
  -8   4   6        0.61        2.62      1.17 o 
  -7   4   6      136.36      145.48      6.87 o 
  -6   4   6      278.64      288.21      9.05 o 
  -5   4   6      359.95      358.40      8.66 o 
  -4   4   6      659.06      624.81     15.73 o 
  -3   4   6      126.33      131.98      5.65 o 
  -2   4   6       42.93       40.74      3.08 o 
  -1   4   6        0.33        0.99      0.97 o 
   0   4   6      155.82      147.71      6.08 o 
   1   4   6       17.40       20.96      2.93 o 
   2   4   6      118.38      130.05      6.14 o 
   3   4   6      275.57      249.62     13.36 o 
  -7   5   6      318.28      331.66     16.17 o 
  -6   5   6      735.31      733.52     18.28 o 
  -5   5   6      758.56      761.46     18.58 o 
  -4   5   6      596.20      577.39     15.09 o 
  -3   5   6       47.90       46.44      3.42 o 
  -2   5   6        1.84        0.92      1.11 o 
  -1   5   6        0.10        1.05      1.00 o 
   0   5   6       40.58       44.42      3.31 o 
   1   5   6      114.36      109.60      5.66 o 
   2   5   6       19.89       29.57      4.24 o 
  -6   6   6      746.76      755.17     31.38 o 
  -5   6   6      250.82      268.88     12.07 o 
  -4   6   6       93.24       81.73      4.79 o 
  -3   6   6       12.90       13.63      2.34 o 
  -2   6   6        5.91       10.88      2.10 o 
  -1   6   6       52.32       60.08      4.04 o 
   0   6   6      124.46      118.45      8.70 o 
   1   6   6       82.58       96.06      9.69 o 
  -5   7   6       20.46       29.97      2.83 o 
  -4   7   6       18.25       17.98      3.42 o 
  -3   7   6       36.27       33.37      3.02 o 
  -2   7   6      265.62      254.21      9.51 o 
  -1   7   6      321.64      324.88     16.16 o 
   0  -9   7       90.31       74.17      7.22 o 
  -3  -8   7      190.03      224.96     12.87 o 
  -2  -8   7        2.46        2.40      1.80 o 
  -1  -8   7       61.23       60.00      4.12 o 
   0  -8   7       33.15       33.78      3.08 o 
   1  -8   7      273.94      263.29     15.20 o 
   2  -8   7      469.18      452.70     11.61 o 
  -4  -7   7      273.41      289.42      9.92 o 
  -3  -7   7      226.66      215.22      8.34 o 
  -2  -7   7      452.43      439.65     13.16 o 
  -1  -7   7      239.66      232.66      8.78 o 
   0  -7   7      437.30      427.46     20.68 o 
   1  -7   7     1498.38     1480.15     50.83 o 
   2  -7   7      458.54      464.94     14.06 o 
   3  -7   7       94.16      100.06      5.59 o 
  -5  -6   7      436.76      467.71     19.67 o 
  -4  -6   7      224.55      221.38      8.26 o 
  -3  -6   7       37.86       34.58      3.24 o 
  -2  -6   7      198.79      195.90      7.66 o 
  -1  -6   7      128.63      127.88      6.38 o 
   0  -6   7      855.24      870.57     20.78 o 
   1  -6   7      181.91      168.21      7.10 o 
   2  -6   7      254.62      269.71      9.65 o 
   3  -6   7      299.21      287.99     10.17 o 
   4  -6   7        0.34       -1.02      1.38 o 
  -6  -5   7        2.33        6.42      1.46 o 
  -5  -5   7        0.69        2.76      1.47 o 
  -4  -5   7       39.62       48.82      2.70 o 
  -3  -5   7      151.37      141.17      6.76 o 
  -2  -5   7      492.48      482.00     13.23 o 
  -1  -5   7      109.71      107.49      5.26 o 
   0  -5   7       43.40       48.08      3.48 o 
   1  -5   7      322.85      311.33     10.09 o 
   2  -5   7       93.81       90.70      7.09 o 
   3  -5   7       72.08       74.26      5.84 o 
   4  -5   7        0.25        2.12      1.82 o 
  -7  -4   7       56.07       54.70      4.08 o 
  -6  -4   7       25.27       25.38      2.84 o 
  -5  -4   7       13.65       18.55      1.89 o 
  -4  -4   7      857.09      824.98     15.58 o 
  -3  -4   7     1665.07     1709.78     27.85 o 
  -2  -4   7      625.42      600.89     15.08 o 
  -1  -4   7      399.80      394.00     11.16 o 
   0  -4   7       30.50       31.86      2.74 o 
   1  -4   7      365.13      341.61     10.44 o 
   2  -4   7       87.82       80.35      4.53 o 
   3  -4   7      120.10      102.57      5.23 o 
   4  -4   7       23.54       40.89      5.31 o 
  -7  -3   7       12.69       20.59      3.00 o 
  -6  -3   7        4.63        5.49      2.67 o 
  -5  -3   7      113.55      114.69      4.30 o 
  -4  -3   7      272.75      259.04      6.73 o 
  -3  -3   7     2830.70     2845.66     43.63 o 
  -2  -3   7     1314.43     1323.49     21.92 o 
  -1  -3   7      365.60      393.22      8.26 o 
   0  -3   7      958.12      956.08     21.20 o 
   1  -3   7       23.15       21.15      2.70 o 
   2  -3   7       50.69       51.75      3.47 o 
   3  -3   7        3.18        8.01      1.66 o 
   4  -3   7      365.27      346.30     17.65 o 
   5  -3   7      393.81      377.66     19.79 o 
  -8  -2   7        7.33       10.51      2.20 o 
  -7  -2   7      122.53      129.95      6.52 o 
  -6  -2   7       31.31       38.39      3.19 o 
  -5  -2   7      411.12      382.01      8.85 o 
  -4  -2   7      974.52      946.73     16.95 o 
  -3  -2   7      780.95      743.19     13.76 o 
  -2  -2   7      252.41      246.06      6.36 o 
  -1  -2   7      853.07      856.11     15.07 o 
   0  -2   7       48.39       47.27      2.24 o 
   1  -2   7      512.42      490.28     12.87 o 
   2  -2   7       20.92       28.33      2.69 o 
   3  -2   7      535.79      508.36     21.38 o 
   4  -2   7     1134.04     1124.35     39.37 o 
   5  -2   7      480.08      451.61     21.79 o 
  -8  -1   7      161.80      159.80      9.22 o 
  -7  -1   7      757.06      717.57     19.08 o 
  -6  -1   7     1362.15     1369.48     30.16 o 
  -5  -1   7      157.08      157.77      5.00 o 
  -4  -1   7      961.90      969.60     17.22 o 
  -3  -1   7      779.57      811.53     14.71 o 
  -2  -1   7      316.09      295.22      6.90 o 
  -1  -1   7       75.54       79.45      3.65 o 
   0  -1   7      557.24      574.72     28.40 o 
   1  -1   7     1053.97     1081.67     18.61 o 
   2  -1   7      276.92      275.09     14.26 o 
   3  -1   7     1023.17     1012.76     34.78 o 
   4  -1   7      423.63      457.95     20.51 o 
  -8   0   7      665.79      667.68     18.95 o 
  -7   0   7     1358.38     1314.51     32.79 o 
  -6   0   7      498.27      453.05     13.13 o 
  -5   0   7      525.49      507.68     10.68 o 
  -4   0   7      568.87      549.87     11.08 o 
  -3   0   7       14.89       18.40      1.87 o 
  -2   0   7      280.10      288.27      6.81 o 
  -1   0   7      105.39      107.67      3.66 o 
   0   0   7      830.32      817.03     16.96 o 
   1   0   7      493.84      520.53     10.55 o 
   2   0   7      370.04      387.43      8.72 o 
   3   0   7      558.11      557.49     14.78 o 
   4   0   7      233.59      238.06     13.05 o 
  -8   1   7      484.87      485.16     15.24 o 
  -7   1   7      280.92      286.19     10.30 o 
  -6   1   7       17.54       21.35      1.97 o 
  -5   1   7       23.19       22.01      1.92 o 
  -4   1   7        2.51        3.64      0.98 o 
  -3   1   7       68.99       79.10      3.22 o 
  -2   1   7      233.57      225.90      5.84 o 
  -1   1   7     1060.24     1047.13     18.00 o 
   0   1   7     1312.00     1335.77     22.18 o 
   1   1   7      249.57      257.88      5.65 o 
   2   1   7      188.29      200.72      9.60 o 
   3   1   7       65.82       64.03      5.56 o 
   4   1   7       11.05       12.91      2.61 o 
  -8   2   7      415.67      436.13     14.18 o 
  -7   2   7       13.52       16.46      2.56 o 
  -6   2   7      178.58      175.33      5.74 o 
  -5   2   7        6.10        7.61      1.26 o 
  -4   2   7      548.53      554.28     11.34 o 
  -3   2   7      279.92      265.40      6.65 o 
  -2   2   7      817.31      786.33     14.41 o 
  -1   2   7     1444.45     1447.68     23.84 o 
   0   2   7     1613.67     1618.93     32.24 o 
   1   2   7      112.12      114.78      5.07 o 
   2   2   7       66.97       69.08      5.81 o 
   3   2   7       16.24       27.19      4.64 o 
  -8   3   7       19.95       27.75      2.87 o 
  -7   3   7      283.05      283.53     10.38 o 
  -6   3   7      104.70      103.03      4.22 o 
  -5   3   7        6.61        7.93      1.40 o 
  -4   3   7        5.85        6.66      1.24 o 
  -3   3   7      112.17      109.32      8.00 o 
  -2   3   7      990.74      947.71     21.06 o 
  -1   3   7     1564.90     1528.27     31.04 o 
   0   3   7      429.85      423.18     17.38 o 
   1   3   7       25.67       29.11      2.63 o 
   2   3   7       10.88       10.89      2.74 o 
   3   3   7       95.49       84.87      6.94 o 
  -7   4   7       74.05       79.65      5.99 o 
  -6   4   7       98.40       87.32      8.38 o 
  -5   4   7       95.52      104.54     10.06 o 
  -4   4   7      174.88      168.80      6.83 o 
  -3   4   7      143.78      137.07      6.94 o 
  -2   4   7      180.27      181.43      7.08 o 
  -1   4   7      165.75      160.02      6.61 o 
   0   4   7       37.89       39.69      3.11 o 
   1   4   7       17.92       20.19      3.20 o 
   2   4   7       42.79       43.41      4.98 o 
  -7   5   7      142.96      155.03      6.78 o 
  -6   5   7      422.53      437.54     13.11 o 
  -5   5   7      554.99      543.30     14.98 o 
  -4   5   7      813.73      788.96     19.37 o 
  -3   5   7      458.23      428.79     12.61 o 
  -2   5   7       98.82       99.10      5.24 o 
  -1   5   7       10.18       12.72      3.76 o 
   0   5   7       19.78       23.89      4.71 o 
   1   5   7       24.49       28.78      2.67 o 
  -6   6   7      377.71      393.96     12.58 o 
  -5   6   7      922.00      930.02     28.05 o 
  -4   6   7      442.99      435.96     13.29 o 
  -3   6   7      104.15      103.31     10.22 o 
  -2   6   7        0.47        0.37      1.19 o 
  -1   6   7       47.19       46.86      4.82 o 
   0   6   7       13.25       19.91      2.78 o 
  -2  -8   8      176.64      181.55      7.99 o 
  -1  -8   8       76.10       84.28      5.17 o 
   0  -8   8        5.81        8.93      2.03 o 
   1  -8   8        0.73        4.73      1.72 o 
  -4  -7   8      327.35      339.25     11.42 o 
  -3  -7   8      280.09      259.19     18.80 o 
  -2  -7   8       92.58       93.99      5.32 o 
  -1  -7   8       76.87       74.91      4.72 o 
   0  -7   8       31.38       32.09      3.36 o 
   1  -7   8      916.54      910.38     22.68 o 
   2  -7   8      335.23      311.90     11.20 o 
  -5  -6   8      352.76      367.93     17.35 o 
  -4  -6   8      620.34      644.76     17.18 o 
  -3  -6   8      238.12      224.08      8.60 o 
  -2  -6   8        5.77        7.92      1.90 o 
  -1  -6   8        0.47        1.37      1.04 o 
   0  -6   8       98.61      101.71      5.51 o 
   1  -6   8     1179.74     1175.86     27.01 o 
   2  -6   8      433.88      449.43     13.76 o 
   3  -6   8      463.87      479.30     19.79 o 
  -6  -5   8       57.12       67.04      8.42 o 
  -5  -5   8      238.02      249.29      7.22 o 
  -4  -5   8      145.79      139.70      6.37 o 
  -3  -5   8      436.47      402.44     12.15 o 
  -2  -5   8        5.23       10.66      2.05 o 
  -1  -5   8       20.98       23.52      2.73 o 
   0  -5   8     1445.33     1424.74     30.74 o 
   1  -5   8      303.48      291.82     10.03 o 
   2  -5   8      182.63      185.45      7.80 o 
   3  -5   8      317.61      296.88     11.23 o 
  -6  -4   8      336.71      364.49     12.01 o 
  -5  -4   8       11.31       15.38      1.88 o 
  -4  -4   8      413.98      407.46      9.49 o 
  -3  -4   8     1221.10     1173.73     25.93 o 
  -2  -4   8      804.08      826.10     19.75 o 
  -1  -4   8     1112.37     1108.46     24.75 o 
   0  -4   8      360.15      327.96     10.44 o 
   1  -4   8       79.89       79.97      3.89 o 
   2  -4   8      249.04      238.65      8.80 o 
   3  -4   8        1.22        5.10      1.82 o 
   4  -4   8        0.14        5.84      2.19 o 
  -7  -3   8       79.02       89.52      5.33 o 
  -6  -3   8      108.09      105.63      6.53 o 
  -5  -3   8      133.87      130.08      4.73 o 
  -4  -3   8      820.11      802.18     15.35 o 
  -3  -3   8      696.48      712.37     20.90 o 
  -2  -3   8      575.15      590.27     14.84 o 
  -1  -3   8     1101.92     1114.86     24.49 o 
   0  -3   8      389.73      347.42     11.93 o 
   1  -3   8       54.13       47.02      3.52 o 
   2  -3   8      113.86      126.99      5.98 o 
   3  -3   8       53.28       54.91      6.14 o 
   4  -3   8      157.68      161.10     11.58 o 
  -7  -2   8       46.85       45.70      4.18 o 
  -6  -2   8       53.57       48.56      3.68 o 
  -5  -2   8       56.71       58.33      3.06 o 
  -4  -2   8      356.17      353.58      8.46 o 
  -3  -2   8      235.29      220.94      9.47 o 
  -2  -2   8      469.00      459.29      9.78 o 
  -1  -2   8        4.24        7.03      1.10 o 
   0  -2   8      220.85      216.13      8.42 o 
   1  -2   8      157.75      157.59      6.54 o 
   2  -2   8        7.98       10.62      2.21 o 
   3  -2   8       80.43      100.12      8.19 o 
   4  -2   8      360.84      350.45     18.18 o 
  -7  -1   8      142.01      144.00      6.96 o 
  -6  -1   8       57.01       54.23      3.86 o 
  -5  -1   8      392.65      395.02     10.13 o 
  -4  -1   8     1241.94     1257.39     21.76 o 
  -3  -1   8      269.57      270.00      6.93 o 
  -2  -1   8      146.32      158.69      4.90 o 
  -1  -1   8      663.46      645.16     13.44 o 
   0  -1   8       40.10       44.82      2.39 o 
   1  -1   8        0.98        4.15      1.27 o 
   2  -1   8       30.38       33.35      3.29 o 
   3  -1   8      388.69      420.79     19.10 o 
   4  -1   8      436.80      418.33     19.91 o 
  -8   0   8      105.48      111.73      6.32 o 
  -7   0   8      103.33      108.69      5.92 o 
  -6   0   8     1016.25     1010.95     20.27 o 
  -5   0   8     1304.39     1285.82     22.41 o 
  -4   0   8      895.75      855.31     15.97 o 
  -3   0   8      660.17      642.33     12.67 o 
  -2   0   8      345.79      348.86     10.12 o 
  -1   0   8      226.85      235.00     10.87 o 
   0   0   8       36.73       40.37      2.34 o 
   1   0   8       27.89       31.47      2.05 o 
   2   0   8      217.62      223.55      6.31 o 
  -8   1   8      286.11      302.74     11.39 o 
  -7   1   8      609.19      619.78     18.03 o 
  -6   1   8      178.48      171.94      5.64 o 
  -5   1   8      857.75      861.55     16.38 o 
  -4   1   8      297.74      275.58      7.19 o 
  -3   1   8       84.21       72.16      3.22 o 
  -2   1   8      104.66      105.37      3.92 o 
  -1   1   8      325.71      310.91     10.88 o 
   0   1   8      541.12      544.60     12.73 o 
   1   1   8       94.46      101.68      4.85 o 
   2   1   8      609.44      595.31     21.54 o 
   3   1   8      365.16      362.35     15.71 o 
  -7   2   8      489.87      520.67     15.44 o 
  -6   2   8      243.47      247.95      7.14 o 
  -5   2   8      276.93      263.46      7.23 o 
  -4   2   8        0.44        1.92      0.83 o 
  -3   2   8        0.05        0.05      0.65 o 
  -2   2   8      539.46      534.57     24.08 o 
  -1   2   8     1491.17     1458.10     29.98 o 
   0   2   8      481.03      487.79     13.10 o 
   1   2   8      464.54      478.26     13.00 o 
   2   2   8      510.88      542.01     20.92 o 
  -7   3   8        3.05        4.91      1.69 o 
  -6   3   8      110.00      117.09      4.65 o 
  -5   3   8       92.21       97.77      4.04 o 
  -4   3   8        9.29       10.04      2.02 o 
  -3   3   8        1.32        1.80      1.13 o 
  -2   3   8      466.24      452.57     15.86 o 
  -1   3   8     1062.31     1047.51     29.39 o 
   0   3   8      488.21      474.04     13.21 o 
   1   3   8      486.65      501.77     14.02 o 
   2   3   8       79.39       86.39      4.97 o 
  -7   4   8       12.91       16.74      3.62 o 
  -6   4   8        4.56        7.35      1.61 o 
  -5   4   8      168.10      160.32      6.92 o 
  -4   4   8        6.65        9.13      1.85 o 
  -3   4   8      102.82      111.99      5.66 o 
  -2   4   8      204.84      193.88      7.69 o 
  -1   4   8      299.92      294.48     10.00 o 
   0   4   8       25.81       30.56      3.95 o 
   1   4   8       66.31       72.87      5.53 o 
  -6   5   8       74.09       81.18      4.87 o 
  -5   5   8      231.97      226.94      8.84 o 
  -4   5   8      181.61      174.53      7.57 o 
  -3   5   8      469.49      458.65     13.63 o 
  -2   5   8      608.24      555.42     15.50 o 
  -1   5   8      128.85      126.71      7.05 o 
   0   5   8        2.26        3.92      1.40 o 
  -4   6   8      425.67      418.27     13.33 o 
  -3   6   8      393.14      384.84     12.59 o 
  -3  -7   9       89.92       94.02      6.90 o 
  -2  -7   9      519.42      498.52     15.15 o 
  -1  -7   9      237.05      232.36     12.45 o 
   0  -7   9        0.32        2.29      1.74 o 
   1  -7   9       22.18       22.54      3.22 o 
  -4  -6   9      432.67      457.13     14.02 o 
  -3  -6   9      346.40      350.96     12.76 o 
  -2  -6   9      459.29      442.55     13.86 o 
  -1  -6   9      226.84      210.50      8.61 o 
   0  -6   9        0.80        1.90      1.15 o 
   1  -6   9      126.75      134.74      6.76 o 
   2  -6   9       43.33       40.72      2.99 o 
  -5  -5   9      191.75      209.52      8.34 o 
  -4  -5   9       39.02       35.73      3.16 o 
  -3  -5   9      242.85      227.06      8.78 o 
  -2  -5   9      157.07      159.84      7.16 o 
  -1  -5   9        1.09        1.55      1.65 o 
   0  -5   9      124.70      123.16     10.62 o 
   1  -5   9       97.35       99.67      5.59 o 
   2  -5   9      269.97      264.13     17.76 o 
  -6  -4   9      204.78      198.25      8.31 o 
  -5  -4   9      506.35      516.38     13.15 o 
  -4  -4   9       40.46       42.42      3.36 o 
  -3  -4   9      132.17      123.33      6.04 o 
  -2  -4   9      197.22      188.39      7.67 o 
  -1  -4   9      380.40      350.21     11.24 o 
   0  -4   9     1851.75     1835.11     38.21 o 
   1  -4   9      272.34      250.25      9.30 o 
   2  -4   9      219.31      230.30      9.87 o 
   3  -4   9      226.50      211.42     13.68 o 
  -7  -3   9      167.71      161.38      7.64 o 
  -6  -3   9      590.35      595.78     16.71 o 
  -5  -3   9      251.37      246.66      7.17 o 
  -4  -3   9       96.42       88.34      3.83 o 
  -3  -3   9        1.02        1.68      1.12 o 
  -2  -3   9      291.36      298.13     10.00 o 
  -1  -3   9     2576.95     2566.02     50.50 o 
   0  -3   9      978.96      966.20     22.73 o 
   1  -3   9      720.66      763.99     19.27 o 
   2  -3   9      398.03      402.23     12.59 o 
   3  -3   9        2.35        7.63      2.81 o 
  -7  -2   9      221.87      227.61     10.06 o 
  -6  -2   9      181.54      186.54      7.91 o 
  -5  -2   9        0.32        1.08      0.72 o 
  -4  -2   9      253.03      245.90      6.97 o 
  -3  -2   9       90.90       95.92      3.91 o 
  -2  -2   9      309.99      305.34      7.67 o 
  -1  -2   9      885.66      858.20     24.47 o 
   0  -2   9       60.50       60.65      4.03 o 
   1  -2   9      236.07      249.32      9.13 o 
   2  -2   9       15.02       22.02      3.03 o 
   3  -2   9        6.03        7.64      2.42 o 
  -7  -1   9        9.11       12.50      2.18 o 
  -6  -1   9       11.60       11.72      1.68 o 
  -5  -1   9     1277.55     1237.36     22.21 o 
  -4  -1   9      177.72      184.89      5.81 o 
  -3  -1   9      216.37      211.67      6.21 o 
  -2  -1   9      797.10      814.74     15.53 o 
  -1  -1   9       27.75       28.50      2.04 o 
   0  -1   9       26.38       30.43      2.87 o 
   1  -1   9      152.84      137.80      6.25 o 
   2  -1   9      114.34      117.33      8.17 o 
   3  -1   9      188.73      219.33     13.12 o 
  -7   0   9        3.69        4.63      3.05 o 
  -6   0   9      203.05      197.01      6.30 o 
  -5   0   9      973.55      961.41     18.18 o 
  -4   0   9      730.08      704.08     14.18 o 
  -3   0   9      707.43      701.42     13.97 o 
  -2   0   9       49.44       46.02      2.66 o 
  -1   0   9       66.67       72.61      3.30 o 
   0   0   9      206.36      208.35      6.27 o 
   1   0   9       10.08       14.39      1.67 o 
  -7   1   9        2.32       10.25      1.95 o 
  -6   1   9      419.99      419.97     10.25 o 
  -5   1   9      462.94      450.09     10.54 o 
  -4   1   9      191.66      190.31      5.94 o 
  -3   1   9      193.19      203.45      6.10 o 
  -2   1   9      143.00      134.93      4.75 o 
  -1   1   9       30.89       32.75      2.72 o 
   0   1   9       32.86       32.35      2.25 o 
   1   1   9       35.62       45.21      3.22 o 
   2   1   9      171.79      201.00     10.72 o 
  -7   2   9      217.50      226.31      9.19 o 
  -6   2   9      484.86      482.76     11.33 o 
  -5   2   9      430.17      458.97     10.74 o 
  -4   2   9      376.19      384.07      9.36 o 
  -3   2   9       25.65       27.31      2.96 o 
  -2   2   9       37.85       39.76      5.05 o 
  -1   2   9      112.06      113.51      9.61 o 
   0   2   9       48.44       48.48      3.39 o 
   1   2   9      271.50      282.12      9.79 o 
  -6   3   9      462.21      440.17     16.76 o 
  -5   3   9      168.80      167.67      7.17 o 
  -4   3   9      216.66      217.18      8.33 o 
  -3   3   9      299.99      281.59      9.68 o 
  -2   3   9       11.80       17.99      6.74 o 
  -1   3   9      168.44      165.26      7.05 o 
   0   3   9      151.24      145.50      6.56 o 
  -6   4   9      129.91      136.39      6.56 o 
  -5   4   9       11.12       15.19      2.53 o 
  -4   4   9        0.56        1.39      1.19 o 
  -3   4   9       35.34       37.70      3.22 o 
  -2   4   9      338.51      328.69     11.03 o 
  -1   4   9       21.42       26.60      2.98 o 
  -4   5   9       93.71       98.95      5.65 o 
  -3   5   9      453.48      454.24     15.64 o 
  -3  -6  10      354.28      365.93     12.52 o 
  -2  -6  10      413.51      432.60     13.96 o 
  -1  -6  10      324.30      351.24     12.43 o 
   0  -6  10       16.55       22.17      3.15 o 
  -5  -5  10      303.61      357.89     12.13 o 
  -4  -5  10      130.68      160.47      7.40 o 
  -3  -5  10      283.90      272.07     12.15 o 
  -2  -5  10      163.10      156.86      7.33 o 
  -1  -5  10       33.68       35.13      3.50 o 
   0  -5  10       21.35       21.45      7.73 o 
   1  -5  10       65.88       74.24      4.99 o 
  -5  -4  10      355.21      393.60     12.66 o 
  -4  -4  10      157.05      179.86     13.27 o 
  -3  -4  10      293.55      285.42     10.31 o 
  -2  -4  10       16.19       18.64      3.62 o 
  -1  -4  10      484.09      451.08     13.82 o 
   0  -4  10      221.76      243.24      9.45 o 
   1  -4  10      108.44      118.48      6.30 o 
  -6  -3  10      245.98      248.87      9.62 o 
  -5  -3  10      104.12      113.64      4.69 o 
  -4  -3  10      702.47      646.16     17.41 o 
  -3  -3  10      165.39      167.89      7.40 o 
  -2  -3  10        7.35       11.19      2.32 o 
  -1  -3  10      162.09      165.09      7.35 o 
   0  -3  10      552.81      564.29     31.02 o 
   1  -3  10      582.49      599.49     40.04 o 
   2  -3  10      342.23      352.26     11.93 o 
  -6  -2  10      364.86      361.10      9.53 o 
  -5  -2  10       98.31       93.69      4.20 o 
  -4  -2  10       85.87       82.94      3.85 o 
  -3  -2  10       43.30       39.10      2.51 o 
  -2  -2  10       66.45       67.77      4.46 o 
  -1  -2  10      733.12      735.95     18.89 o 
   0  -2  10      167.06      176.79      7.66 o 
   1  -2  10      237.74      271.89     17.11 o 
   2  -2  10      336.46      365.79     18.38 o 
  -6  -1  10        1.97        4.47      1.04 o 
  -5  -1  10       87.61       87.94      4.04 o 
  -4  -1  10       71.81       68.43      3.43 o 
  -3  -1  10      195.14      195.79      6.45 o 
  -2  -1  10      882.06      920.03     17.53 o 
  -1  -1  10      504.13      518.79     14.64 o 
   0  -1  10      435.13      460.71     13.62 o 
   1  -1  10      168.11      176.99      7.55 o 
  -6   0  10       28.08       26.96      2.28 o 
  -5   0  10      524.14      495.88     11.56 o 
  -4   0  10      371.34      369.40      9.34 o 
  -3   0  10      758.10      751.07     15.16 o 
  -2   0  10     1809.19     1869.50     31.26 o 
  -1   0  10      109.44      119.07      5.07 o 
   0   0  10      199.60      212.15      8.18 o 
   1   0  10       46.44       59.23      5.31 o 
  -6   1  10      448.87      459.72     11.93 o 
  -5   1  10       63.19       71.57      3.59 o 
  -4   1  10      232.12      235.14      6.09 o 
  -3   1  10      740.22      737.58     15.87 o 
  -2   1  10       41.57       45.86      3.42 o 
  -1   1  10       49.47       62.14      3.27 o 
   0   1  10      113.86      118.26      7.36 o 
   1   1  10       66.87       60.79      5.40 o 
  -6   2  10      336.71      353.98      9.96 o 
  -5   2  10      152.87      170.86      7.33 o 
  -4   2  10      280.28      284.28      9.89 o 
  -3   2  10      106.69      108.51      5.60 o 
  -2   2  10       14.29       15.70      2.46 o 
  -1   2  10       29.14       33.68      2.87 o 
   0   2  10       28.37       33.00      2.91 o 
  -5   3  10      127.15      141.96     14.01 o 
  -4   3  10      166.17      173.20      7.55 o 
  -3   3  10       36.63       35.14      3.12 o 
  -2   3  10       98.08       96.83      5.37 o 
  -1   3  10      140.79      138.78      6.63 o 
  -3  -5  11      110.42      113.52      6.34 o 
  -2  -5  11      108.58       94.09      5.73 o 
  -1  -5  11      150.68      154.30      7.64 o 
  -4  -4  11      485.09      503.64     29.44 o 
  -3  -4  11      307.38      295.71     11.48 o 
  -2  -4  11       63.11       71.45      4.91 o 
  -1  -4  11        0.55        0.36      2.03 o 
   0  -4  11        0.72        2.98      1.29 o 
  -5  -3  11      258.34      271.46     10.32 o 
  -4  -3  11      274.50      293.53     10.79 o 
  -3  -3  11      332.09      353.81     12.12 o 
  -2  -3  11      102.04      122.44     10.87 o 
  -1  -3  11        2.68        2.16      1.24 o 
   0  -3  11      164.61      194.63      9.83 o 
  -5  -2  11      124.69      147.60      5.58 o 
  -4  -2  11      475.39      464.20     16.03 o 
  -3  -2  11      172.36      165.63      7.59 o 
  -2  -2  11       69.55       66.05      4.57 o 
  -1  -2  11        6.32        5.15      1.85 o 
   0  -2  11       56.82       64.38      4.51 o 
  -5  -1  11      172.18      174.34      6.20 o 
  -4  -1  11        4.51        8.88      1.48 o 
  -3  -1  11       53.79       63.13      3.36 o 
  -2  -1  11       73.68       84.64      5.17 o 
  -1  -1  11      214.83      232.32      9.14 o 
   0  -1  11       99.55      105.03      6.63 o 
  -5   0  11      103.13      111.14      8.40 o 
  -4   0  11       13.84       16.46      2.03 o 
  -3   0  11      501.08      512.29     11.90 o 
  -2   0  11      626.25      651.52     14.03 o 
  -1   0  11      472.27      458.43     19.42 o 
  -5   1  11       16.11       24.14      2.53 o 
  -4   1  11       79.53       84.64      4.94 o 
  -3   1  11      370.68      390.81     12.29 o 
  -2   1  11      528.54      509.14     14.61 o 
  -1   1  11      388.98      428.03     13.03 o 
  -4   2  11      269.18      279.47     10.17 o 
  -3   2  11      867.55      854.99     21.41 o 
                                                 
